# Supplementary material for: MicroRNA genes preferentially expressed in dendritic cells contain sites for conserved transcription factor binding motifs in their promoters
Source: BMC Genomics. 2011 Jun 27;12:330. doi: 10.1186/1471-2164-12-330 (PMC3146452; doi:10.1186/1471-2164-12-330)
Supplement: Additional file 3 — Table S1. MicroRNAs for which assays have been developed by Applied Biosystems, and of which expression levels were determined in monocytes and dendritic cells. Of a total of 157 miRNAs, 104 were expressed in DC and/or monocytes, whereas 53 were not detected in either cell type. [file 1471-2164-12-330-S3.XLS]

## Sheet: Sheet1
Table S1: MicroRNA for which assays have been developed by Applied Biosystems, and of which expression levels were determined in monocytes and dendritic cells. Of a total of 157 miRNAs, 104 were expressed in DC and/or monocytes, whereas 53 were not detected in either cell type.
MicroRNA	Mature miRNA Sequence (Assay Target)	Expressed in DC and/or moncytes	Ct values primary screening*
hsa-let-7a	ugagguaguagguuguauaguu	+	22.9-23.8
hsa-let-7b	ugagguaguagguugugugguu	+	22.5-24.9
hsa-let-7d	agagguaguagguugcauagu	+	22.6-24.0
hsa-let-7e	ugagguaggagguuguauagu	+	28.8-32.5
hsa-let-7g	ugagguaguaguuuguacagu	+	23.2-23.6
hsa-let-7i	ugagguaguaguuugugcu	+	25.4-26.2
hsa-miR-9	ucuuugguuaucuagcuguauga	+	32.3-34.1
hsa-miR-9*	uaaagcuagauaaccgaaagu	-	ND
hsa-miR-10a	uacccuguagauccgaauuugug	+	32.6-34.6
hsa-miR-15a	uagcagcacauaaugguuugug	+	23.1-25.5
hsa-miR-15b	uagcagcacaucaugguuuaca	+	22.4-26.9
hsa-miR-16	uagcagcacguaaauauuggcg	+	20.5-22.3
hsa-miR-17-3p	acugcagugaaggcacuugu	-	ND
hsa-miR-17-5p	caaagugcuuacagugcagguagu	+	24.2-26.4
hsa-miR-19a	ugugcaaaucuaugcaaaacuga	+	24.7-27.1
hsa-miR-20	uaaagugcuuauagugcaggua	-	ND
hsa-miR-21	uagcuuaucagacugauguuga	-	ND
hsa-miR-23a	aucacauugccagggauuucc	+	22.5-23.2
hsa-miR-23b	aucacauugccagggauuaccac	+	27.4-28.5
hsa-miR-25	cauugcacuugucucggucuga	+	24.1-26.7
hsa-miR-26a	uucaaguaauccaggauaggcu	+	22.6-24.6
hsa-miR-26b	uucaaguaauucaggauaggu	+	24.2-25.7
hsa-miR-27a	uucacaguggcuaaguuccgcc	+	24.6-31.7
hsa-miR-27b	uucacaguggcuaaguucug	+	28.0-31-9
hsa-miR-28	aaggagcucacagucuauugag	+	27.7-28.1
hsa-miR-29a	cuagcaccaucugaaaucgguu	+	23.2-25.2
hsa-miR-29b	uagcaccauuugaaaucagu	-	ND
hsa-miR-29c	uagcaccauuugaaaucgguua	+	22.6-24.0
hsa-miR-30a-3p	cuuucagucggauguuugcagc	+	27.4-28.5
hsa-miR-30b	uguaaacauccuacacucagc	+	23.1-24.0
hsa-miR-30c	uguaaacauccuacacucucagc	+	24.4-26.2
hsa-miR-30d	uguaaacauccccgacuggaag	+	25.8-27.0
hsa-miR-30e	uguaaacauccuugacugga	+	26.9-28.3
hsa-miR-31	ggcaagaugcuggcauagcug	-	ND
hsa-miR-34a	uggcagugucuuagcugguugu	+	25.3-34.0
hsa-miR-34b	aggcagugucauuagcugauug	-	ND
hsa-miR-34c	aggcaguguaguuagcugauug	-	ND
hsa-miR-92	uauugcacuugucccggccugu	+	23.0-24.8
hsa-miR-95	uucaacggguauuuauugagca	-	ND
hsa-miR-96	uuuggcacuagcacauuuuugc	-	ND
hsa-miR-98	ugagguaguaaguuguauuguu	+	27.4-28.0
hsa-miR-99a	aacccguagauccgaucuugug	+	27.3-31.2
hsa-miR-100	aacccguagauccgaacuugug	+	28.0-35.8
hsa-miR-103	agcagcauuguacagggcuauga	-	ND
hsa-miR-104	ucaacaucagucugauaagcua	-	ND
hsa-miR-105	ucaaaugcucagacuccugu	-	ND
hsa-miR-106a	aaaagugcuuacagugcagguagc	+	24.6-27.2
hsa-miR-107	agcagcauuguacagggcuauca	+	28.7-30.5
hsa-miR-122a	uggagugugacaaugguguuugu	-	ND
hsa-miR-124a	uuaaggcacgcggugaaugcca	+	31.6-34.1
hsa-miR-124b	uuaaggcacgcggugaaugc	+	30.0-31.8
hsa-miR-125a	ucccugagacccuuuaaccugug	+	25.6-29.5
hsa-miR-125b	ucccugagacccuaacuuguga	+	29.3-33.2
hsa-miR-126	ucguaccgugaguaauaaugc	+	31.2-37.0
hsa-miR-127	ucggauccgucugagcuuggcu	-	ND
hsa-miR-128a	ucacagugaaccggucucuuuu	+	31.0-32.6
hsa-miR-128b	ucacagugaaccggucucuuuc	+	32.4-34.6
hsa-miR-129	cuuuuugcggucugggcuugc	-	ND
hsa-miR-130a	cagugcaauguuaaaagggc	+	28.1-32.2
hsa-miR-130b	cagugcaaugaugaaagggcau	+	26.4-28.8
hsa-miR-132	uaacagucuacagccauggucg	+	26.4-30.3
hsa-miR-133a	uugguccccuucaaccagcugu	+	33.9-39.3
hsa-miR-133b	uugguccccuucaaccagcua	+	32.9-36.0
hsa-miR-134	ugugacugguugaccagaggg	-	ND
hsa-miR-135a	uauggcuuuuuauuccuauguga	+	33.5-ND
hsa-miR-135b	uauggcuuuucauuccuaugug	-	ND
hsa-miR-137	uauugcuuaagaauacgcguag	+	30.7-ND
hsa-miR-138	agcugguguugugaauc	-	ND
hsa-miR-139	ucuacagugcacgugucu	+	32.0-34.0
hsa-miR-140	agugguuuuacccuaugguag	+	24.4-28.9
hsa-miR-141	aacacugucugguaaagaugg	+	31.2-32.0
hsa-miR-142-3p	uguaguguuuccuacuuuaugga	+	20.2-22.0
hsa-miR-142-5p	cauaaaguagaaagcacuac	+	24.7-26.1
hsa-miR-144	uacaguauagaugauguacuag	-	ND
hsa-miR-145	guccaguuuucccaggaaucccuu	-	ND
hsa-miR-146	ugagaacugaauuccauggguu	+	28.1-32.2
hsa-miR-147	guguguggaaaugcuucugc	-	ND
hsa-miR-148a	ucagugcacuacagaacuuugu	+	25.6-28.5
hsa-miR-149	ucuggcuccgugucuucacucc	+	33.5-34.2
hsa-miR-150	ucucccaacccuuguaccagug	+	25.9-31.7
hsa-miR-151	acuagacugaagcuccuugagg	+	28.8-29.9
hsa-miR-152	ucagugcaugacagaacuugg	+	29.0-30.1
hsa-miR-154	uagguuauccguguugccuucg	-	ND
hsa-miR-154*	aaucauacacgguugaccuauu	-	ND
hsa-miR-155	uuaaugcuaaucgugauagggg	+	25.0-29.3
hsa-miR-181a	aacauucaacgcugucggugagu	+	23.4-26.1
hsa-miR-181b	aacauucauugcugucgguggguu	+	25.0-27.6
hsa-miR-181c	aacauucaaccugucggugagu	+	28.1-31.3
hsa-miR-182	uuuggcaaugguagaacucaca	+	34.5-36.8
hsa-miR-182*	ugguucuagacuugccaacua	-	ND
hsa-miR-183	uauggcacugguagaauucacug	-	ND
hsa-miR-184	uggacggagaacugauaagggu	-	ND
hsa-miR-185	uggagagaaaggcaguuc	-	ND
hsa-miR-186	caaagaauucuccuuuugggcuu	+	24.7-ND
hsa-miR-187	ucgugucuuguguugcagccg	+	32.4-35.1
hsa-miR-189	gugccuacugagcugauaucagu	-	ND
hsa-miR-190	ugauauguuugauauauuaggu	+	34.4-36.2
hsa-miR-191	caacggaaucccaaaagcagcu	+	23.6-23.9
hsa-miR-193	aacuggccuacaaagucccag	+	30.1-31.2
hsa-miR-194	uguaacagcaacuccaugugga	+	30.5-31.4
hsa-miR-195	uagcagcacagaaauauuggc	+	27.3-29.4
hsa-miR-197	uucaccaccuucuccacccagc	+	26.4-28.0
hsa-miR-198	gguccagaggggagauagg	-	ND
hsa-miR-199a	cccaguguucagacuaccuguuc	+	31.4-36.8
hsa-miR-199a*	uacaguagucugcacauugguu	+	28.2-29-7
hsa-miR-199b	cccaguguuuagacuaucuguuc	+	27.9-32.0
hsa-miR-199-s	cccaguguucagacuaccuguu	+	29.6-36.0
hsa-miR-200a	uaacacugucugguaacgaugu	+	31.9-33.4
hsa-miR-200b	cucuaauacugccugguaaugaug	+	32.6-35.2
hsa-miR-200c	aauacugccggguaaugaugga	+	30.4-31.0
hsa-miR-203	gugaaauguuuaggaccacuag	+	33.2-35.9
hsa-miR-204	uucccuuugucauccuaugccu	+	32.8-38.7
hsa-miR-205	uccuucauuccaccggagucug	-	ND
hsa-miR-210	cugugcgugugacagcggcug	+	26.5-30.7
hsa-miR-211	uucccuuugucauccuucgccu	-	ND
hsa-miR-213	accaucgaccguugauuguacc	+	28.1-31.3
hsa-miR-214	acagcaggcacagacaggcag	+	33.7-34.9
hsa-miR-215	augaccuaugaauugacagac	+	33.2-33.6
hsa-miR-216	uaaucucagcuggcaacugug	-	ND
hsa-miR-218	uugugcuugaucuaaccaugu	+	31.2-36.1
hsa-miR-219	ugauuguccaaacgcaauucu	+	34.8-37.6
hsa-miR-220	ccacaccguaucugacacuuu	-	ND
hsa-miR-221	agcuacauugucugcuggguuuc	+	23.0-26.1
hsa-miR-222	agcuacaucuggcuacugggucuc	+	24.8-26.7
hsa-miR-223	ugucaguuugucaaauacccc	+	20.9-23.5
hsa-miR-224	caagucacuagugguuccguuua	-	ND
hsa-miR-296	agggcccccccucaauccugu	+	31.9-34.8
hsa-miR-299	ugguuuaccgucccacauacau	-	ND
hsa-miR-301	cagugcaauaguauugucaaagc	+	27.2-29.8
hsa-miR-302a	uaagugcuuccauguuuugguga	-	ND
hsa-miR-302b	uaagugcuuccauguuuuaguag	-	ND
hsa-miR-302b*	acuuuaacauggaagugcuuucu	-	ND
hsa-miR-302c	uaagugcuuccauguuucagugg	-	ND
hsa-miR-302c*	uuuaacauggggguaccugcug	-	ND
hsa-miR-302d	uaagugcuuccauguuugagugu	-	ND
hsa-miR-320	aaaagcuggguugagagggcgaa	-	ND
hsa-miR-323	gcacauuacacggucgaccucu	-	ND
hsa-miR-324-5p	cgcauccccuagggcauuggugu	+	26.9-28.1
hsa-miR-325	ccuaguagguguccaguaagu	-	ND
hsa-miR-326	ccucugggcccuuccuccag	+	28.6-ND
hsa-miR-328	cuggcccucucugcccuuccgu	+	28.0-28.7
hsa-miR-330	gcaaagcacacggccugcagaga	+	33.2-34.3
hsa-miR-331	gccccugggccuauccuagaa	+	27.0-27.9
hsa-miR-335	ucaagagcaauaacgaaaaaugu	+	30.2-32.8
hsa-miR-337	uccagcuccuauaugaugccuuu	-	ND
hsa-miR-338	uccagcaucagugauuuuguuga	-	ND
hsa-miR-339	ucccuguccuccaggagcuca	+	25.8-26.5
hsa-miR-340	uccgucucaguuacuuuauagcc	+	29.0-ND
hsa-miR-342	ucucacacagaaaucgcacccguc	+	21.8-25.7
hsa-miR-367	aauugcacuuuagcaaugguga	-	ND
hsa-miR-368	acauagaggaaauuccacguuu	-	ND
hsa-miR-370	gccugcugggguggaaccugg	+	34.9-37.9
hsa-miR-371	gugccgccaucuuuugagugu	-	ND
hsa-miR-372	aaagugcugcgacauuugagcgu	-	ND
hsa-miR-373	gaagugcuucgauuuuggggugu	-	ND
hsa-miR-373*	acucaaaaugggggcgcuuucc	-	ND
hsa-miR-374	uuauaauacaaccugauaagug	+	26.0-26.6
* ND: not detected, rejected on the basis of irregular amplification plot, or rejected on the basis of very high Ct value (> 35)in all samples tested.
