# Supplementary material for: MicroRNA genes preferentially expressed in dendritic cells contain sites for conserved transcription factor binding motifs in their promoters
Source: BMC Genomics. 2011 Jun 27;12:330. doi: 10.1186/1471-2164-12-330 (PMC3146452; doi:10.1186/1471-2164-12-330)
Supplement: Additional file 4 — Table S2. Overview of over-represented TFBS motifs in promoter seqeunces of miRNAs that are upregulated in monocytes or DCs. [file 1471-2164-12-330-S4.XLS]

## Sheet: Sheet1
Table S2A: TFBS motifs over-represented (based on CLOVER; p < 0.05) in promoter sequences of miRNAs that are up-regulated in monocytes.
Matrix	Factor	Raw_score	P_value
M00257	RREB-1	10	0.042
MA0081	SPIB	5.22	0.006
M00500	STAT6	4.98	0.029
M00532	RP58	3.47	0.013
M00070	Tal-1beta:ITF-2	3.38	0.003
MA0062	GABPA	2.7	0.031
M00483	ATF6	2.62	0
M00065	Tal-1beta:E47	2.43	0.012
M00025	Elk-1	1.78	0.04
M00066	Tal-1alpha:E47	1.6	0.028
MA0091	TAL1-TCF3	1.51	0.032
M00243	Egr-1	1.2	0.006
M00126	GATA-1	0.679	0.027
M00246	Egr-2	0.675	0.017
MA0083	SRF	0.646	0.016
M00186	SRF	0.4	0.036
Table S2B: TFBS motifs over-represented (based on CLOVER; p < 0.05) in promoter sequences of miRNAs that are up-regulated in DCs.
Matrix	Factor	Raw_score	P_value
M00084	MZF1	17.3	0
M00491	MAZR	17	0
M00005	AP-4	14.5	0
M00083	MZF1	12.8	0
MA0073	RREB1	29	0.001
M00257	RREB-1	23	0.001
MA0057	ZNF42_5-13	9.27	0.002
MA0056	ZNF42_1-4	7.28	0.004
M00500	STAT6	8.21	0.006
MA0080	SPI1	4.84	0.006
MA0081	SPIB	6.61	0.013
M00184	MyoD	6.85	0.018
M00497	STAT3	2.73	0.018
M00002	E47	8.09	0.023
MA0095	YY1	0.938	0.024
M00196	Sp1	27.2	0.03
M00222	Hand1:E47	4.72	0.041
M00526	GCNF	0.0864	0.045
MA0055	Myf	9.14	0.047
