# Supplementary material for: MicroRNA genes preferentially expressed in dendritic cells contain sites for conserved transcription factor binding motifs in their promoters
Source: BMC Genomics. 2011 Jun 27;12:330. doi: 10.1186/1471-2164-12-330 (PMC3146452; doi:10.1186/1471-2164-12-330)
Supplement: Additional file 7 — Table S3. Library of TFBS motif for which the cognate TFs are expressed (presence = 1) or not expressed (absence = 1) in DCs. [file 1471-2164-12-330-S7.XLS]

## Sheet: Sheet1
Table S3: Library of TFBS motif factors that are expressed (presence=1) or not expressed (absence=1) in DCs
TFBS motif name	Presence	Absence	Gene Symbol of cognate TF
AhR	1	0	AHR
AML-1a, RUNX1	1	0	RUNX1
AP-1	1	0	JUN
AP-2alpha	0	1	TFAP2A
AP-2gamma	0	1	TFAP2C
AP-2rep	0	1	KLF12
AP-4	0	1	TFAP4
AREB6	0	1	ZEB1
Arnt	1	0	ARNT
ARP-1	0	1	NR2F2
ATF6	1	0	ATF6
Bach1	1	0	BACH1
Bach2	0	1	BACH2
Brn-2	0	1	POU3F2
BSAP	0	1	PAX5
Cart-1	0	1	ALX1
Cdc5	1	0	CDC5L
CDP, CDP_CR1, CDP_CR3, CDP_CR3+HD	1	0	CUX1
C/EBPalpha	1	0	CEBPA
C/EBPbeta	1	0	CEBPB
CHOP	1	0	DDIT3
CHX10	0	1	VSX2
c-Myb	0	1	MYB
c-Myc	1	0	MYC
COUP-TF_HNF-4	0	1	Composite TFBS
CREB1	1	0	CREB1
CRE-BP1	1	0	ATF2
c-Rel	1	0	REL
E2F	1	0	TFBS represents family of TF
E2F1	0	1	E2F1
E47	1	0	TCF3
E4BP4, NFIL3	1	0	NFIL3
Egr-1	1	0	EGR1
Egr-2	1	0	EGR2
Egr-3	0	1	EGR3
Elf-1	1	0	ELF1
Elk-1, ELK1	1	0	ELK1
ELK4	0	1	ELK4
ER	0	1	ESR1
FAC1	1	0	BPTF
FOXC1, Freac-3	0	1	FOXC1
FOXD1, Freac-4	0	1	FOXD1
FOXD3	0	1	FOXD3
FOXF2, Freac-2	0	1	FOXF2
FOXI1, HFH-3	0	1	FOXI1
FOXJ2	1	0	FOXJ2
FOXL1, Freac-7	0	1	FOXL1
FOXO1	1	0	FOXO1
FOXO3	1	0	FOXO3
FOXO4	1	0	FOXO4
GABPA	1	0	GABPA
GATA-1	0	1	GATA1
GATA2, GATA-2	0	1	GATA2
GATA3, GATA-3	0	1	GATA3
GATA-6	0	1	GATA6
GCNF	0	1	NR6A1
GR	1	0	NR3C1
Hand1	0	1	HAND1
HAND1-TCF3	0	1	Composite TFBS
HLF	0	1	HLF
HNF-1	0	1	HNF1A, HNF1B
HNF-4	0	1	HNF4A, HNF4G
Hox11-CTF1	0	1	Composite TFBS
HSF1	1	0	HSF1
HSF2	1	0	HSF2
IRF1, IRF-1	1	0	IRF1
IRF2	1	0	IRF2
IRF-7	1	0	IRF7
Lhx3	0	1	LHX3
Lmo2_complex	0	1	Composite TFBS
LUN-1	1	0	TOPORS
Max, MAX	1	0	MAX
MAZR	0	1	PATZ1
MEF-2	0	1	MYEF2
MEF2A, RSRFC4	1	0	MEF2A
MEIS1, MEIS1A, MEIS1B	0	1	MEIS1
MIF-1	0.5	0.5	HIVEP2
MRF-2	1	0	ARID5B
MYC-MAX	1	0	Composite TFBS
Myf	0	1	TFBS represents family of TF
MyoD	0	1	MYOD1
myogenin_/_NF-1	0	1	Composite TFBS
MZF1, ZNF42_1-4, ZNF42_5-13	1	0	MZF1
Ncx	0	1	TLX2
NF-1	1	0	NFIC
NF-AT	1	0	NFATC1, NFATC2, NFATC3, NFATC4
NF-E2	0.5	0.5	NFE2
NF-kappaB	1	0	Composite TFBS
NF-kappaB_(p50), NFKB1	1	0	NFKB1
NF-kappaB_(p65)	1	0	RELA
NF-Y	1	0	NFYA, NFYB, NFYC
NHLH1	0	1	NHLH1
Nkx2-2	0	1	NKX2-2
NKX3A	0	1	NKX3-1
NKX6-1	0	1	NKX6-1
NR1H2-RXR	1	0	Composite TFBS
NR2F1	0	1	NR2F1
NRSF	1	0	REST
Oct-1	0	1	POU2F1
OCT-x	1	0	Composite TFBS
p300	1	0	EP300
p53	1	0	TP53
Pax-2	0	1	PAX2
Pax6, Pax-6	0	1	PAX6
Pbx	1	0	PBX1, PBX2
Pbx-1, Pbx1b	0	1	PBX1
PPARG	1	0	PPARG
PPARG-RXRA	1	0	Composite TFBS
RFX1	1	0	RFX1
RORA, RORA1, RORalpha1, RORalpha2	0	1	RORA
RP58	1	0	ZNF238
RREB1, RREB-1	1	0	RREB1
RXR-VDR	1	0	Composite TFBS
SOX9, SOX-9	0	1	SOX9
Sp1, SP1	1	0	SP1
SPI1	1	0	SPI1
SPIB	0	1	SPIB
SREBP-1	1	0	SREBF1
SRF	1	0	SRF
SRY	0	1	SRY
STAT1	1	0	STAT1
STAT3	1	0	STAT3
STAT4	0.5	0.5	STAT4
STAT5A, STAT5A_(homodimer), STAT5A_(homotetramer),	1	0	STAT5A
STAT5B_(homodimer)	1	0	STAT5B
STAT6	1	0	STAT6
Tal-1alpha	0	1	TAL1
Tal-1beta	0	1	TAL1
TAL1-TCF3	0	1	Composite TFBS
TATA, TBP	1	0	TBP
TCF11	1	0	NFE2L1
TEAD	1	0	TFBS represents family of TF
TGIF	1	0	TFBS represents family of TF
Tst-1	0	1	POU3F1
USF	1	0	TFBS represents family of TF
USF1	0	1	USF1
XBP-1	1	0	XBP1
YY1	1	0	YY1
Zic2	0	1	ZIC2
ZID	0	1	ZBTB6
