# Supplementary material for: MicroRNA genes preferentially expressed in dendritic cells contain sites for conserved transcription factor binding motifs in their promoters
Source: BMC Genomics. 2011 Jun 27;12:330. doi: 10.1186/1471-2164-12-330 (PMC3146452; doi:10.1186/1471-2164-12-330)
Supplement: Additional file 9 — Table S4. Gene ontology analysis of the expressed and not-expressed TFs of predicted binding sites in the promoters of miRNA. [file 1471-2164-12-330-S9.XLS]

## Sheet: Sheet1
Table S4A: Gene ontology analysis of the expressed Tfs of predicted binding sites in the promoters of miRNA that are over-expressed in DCs.
GO-ID	p-value	corr p-value	Description	Genes in test set
6355	1.8891e-11	1.6813e-09	regulation of transcription, DNA-dependent	CRE-BP1|RREB-1|FOXJ2|RREB1|CREB1|YY1|SPI1|FOXO1|TBP|STAT3|STAT6|MAX|SP1|MZF1|CREB
51252	2.0757e-11	1.6813e-09	regulation of RNA metabolic process	CRE-BP1|RREB-1|FOXJ2|RREB1|CREB1|YY1|SPI1|FOXO1|TBP|STAT3|STAT6|MAX|SP1|MZF1|CREB
45449	4.9184e-11	2.6559e-09	regulation of transcription	CRE-BP1|RREB-1|FOXJ2|RREB1|CREB1|YY1|SPI1|FOXO1|TBP|STAT3|STAT6|MAX|SP1|MZF1|CREB
19219	7.1812e-11	2.9084e-09	regulation of nucleobase, nucleoside, nucleotide and nucleic acid metabolic process	CRE-BP1|RREB-1|FOXJ2|RREB1|CREB1|YY1|SPI1|FOXO1|TBP|STAT3|STAT6|MAX|SP1|MZF1|CREB
10556	1.1106e-10	3.0021e-09	regulation of macromolecule biosynthetic process	CRE-BP1|RREB-1|FOXJ2|RREB1|CREB1|YY1|SPI1|FOXO1|TBP|STAT3|STAT6|MAX|SP1|MZF1|CREB
10468	1.248e-10	3.0021e-09	regulation of gene expression	CRE-BP1|RREB-1|FOXJ2|RREB1|CREB1|YY1|SPI1|FOXO1|TBP|STAT3|STAT6|MAX|SP1|MZF1|CREB
9889	1.2972e-10	3.0021e-09	regulation of biosynthetic process	CRE-BP1|RREB-1|FOXJ2|RREB1|CREB1|YY1|SPI1|FOXO1|TBP|STAT3|STAT6|MAX|SP1|MZF1|CREB
60255	3.3562e-10	6.7963e-09	regulation of macromolecule metabolic process	CRE-BP1|RREB-1|FOXJ2|RREB1|CREB1|YY1|SPI1|FOXO1|TBP|STAT3|STAT6|MAX|SP1|MZF1|CREB
31323	4.3142e-10	7.7656e-09	regulation of cellular metabolic process	CRE-BP1|RREB-1|FOXJ2|RREB1|CREB1|YY1|SPI1|FOXO1|TBP|STAT3|STAT6|MAX|SP1|MZF1|CREB
19222	6.3781e-10	1.0333e-08	regulation of metabolic process	CRE-BP1|RREB-1|FOXJ2|RREB1|CREB1|YY1|SPI1|FOXO1|TBP|STAT3|STAT6|MAX|SP1|MZF1|CREB
6350	8.4849e-08	1.2496e-06	transcription	MAX|RREB-1|CRE-BP1|SP1|FOXJ2|RREB1|YY1|MZF1|SPI1|FOXO1|TBP
43284	4.8662e-07	6.5694e-06	biopolymer biosynthetic process	MAX|RREB-1|CRE-BP1|SP1|FOXJ2|RREB1|YY1|MZF1|SPI1|FOXO1|TBP
44419	3.6051e-06	4.4925e-05	interspecies interaction between organisms	SP1|CREB1|TBP|CREB|STAT3
6357	4.4325e-06	5.1291e-05	regulation of transcription from RNA polymerase II promoter	STAT6|SP1|YY1|SPI1|FOXO1|STAT3
9059	6.1542e-06	6.6465e-05	macromolecule biosynthetic process	MAX|RREB-1|CRE-BP1|SP1|FOXJ2|RREB1|YY1|MZF1|SPI1|FOXO1|TBP
10467	7.9731e-06	8.0727e-05	gene expression	MAX|RREB-1|CRE-BP1|SP1|FOXJ2|RREB1|YY1|MZF1|SPI1|FOXO1|TBP
43283	1.6651e-05	0.00015867	biopolymer metabolic process	CRE-BP1|RREB-1|FOXJ2|RREB1|CREB1|YY1|SPI1|FOXO1|TBP|MAX|SP1|MZF1|CREB
6139	2.1274e-05	0.00019147	nucleobase, nucleoside, nucleotide and nucleic acid metabolic process	MAX|RREB-1|CRE-BP1|SP1|FOXJ2|RREB1|YY1|MZF1|SPI1|FOXO1|TBP
9058	4.1052e-05	0.00035002	biosynthetic process	MAX|RREB-1|CRE-BP1|SP1|FOXJ2|RREB1|YY1|MZF1|SPI1|FOXO1|TBP
51244	6.1759e-05	0.00050025	regulation of cellular process	CRE-BP1|RREB-1|FOXJ2|RREB1|CREB1|YY1|SPI1|FOXO1|TBP|STAT3|STAT6|MAX|SP1|MZF1|CREB
6366	6.4878e-05	0.00050049	transcription from RNA polymerase II promoter	MAX|RREB-1|RREB1|TBP
50791	9.1191e-05	0.00067149	regulation of biological process	CRE-BP1|RREB-1|FOXJ2|RREB1|CREB1|YY1|SPI1|FOXO1|TBP|STAT3|STAT6|MAX|SP1|MZF1|CREB
45893	0.00012432	0.0008632	positive regulation of transcription, DNA-dependent	STAT6|SP1|SPI1|FOXO1
51254	0.00012827	0.0008632	positive regulation of RNA metabolic process	STAT6|SP1|SPI1|FOXO1
51706	0.00013711	0.0008632	multi-organism process	SP1|CREB1|TBP|CREB|STAT3
6351	0.00013854	0.0008632	transcription, DNA-dependent	MAX|RREB-1|RREB1|TBP
32774	0.00014717	0.00088304	RNA biosynthetic process	MAX|RREB-1|RREB1|TBP
65007	0.00019341	0.001119	biological regulation	CRE-BP1|RREB-1|FOXJ2|RREB1|CREB1|YY1|SPI1|FOXO1|TBP|STAT3|STAT6|MAX|SP1|MZF1|CREB
45941	0.00028737	0.0016053	positive regulation of transcription	STAT6|SP1|SPI1|FOXO1
10628	0.00031325	0.0016456	positive regulation of gene expression	STAT6|SP1|SPI1|FOXO1
43170	0.0003149	0.0016456	macromolecule metabolic process	CRE-BP1|RREB-1|FOXJ2|RREB1|CREB1|YY1|SPI1|FOXO1|TBP|MAX|SP1|MZF1|CREB
45935	0.00037001	0.0018732	positive regulation of nucleobase, nucleoside, nucleotide and nucleic acid metabolic process	STAT6|SP1|SPI1|FOXO1
10557	0.00047364	0.0023251	positive regulation of macromolecule biosynthetic process	STAT6|SP1|SPI1|FOXO1
9891	0.0005846	0.0027854	positive regulation of biosynthetic process	STAT6|SP1|SPI1|FOXO1
45944	0.0006135	0.0028396	positive regulation of transcription from RNA polymerase II promoter	STAT6|SP1|FOXO1
10604	0.00084482	0.0038017	positive regulation of macromolecule metabolic process	STAT6|SP1|SPI1|FOXO1
31325	0.0010923	0.0047824	positive regulation of cellular metabolic process	STAT6|SP1|SPI1|FOXO1
9893	0.0011785	0.0050242	positive regulation of metabolic process	STAT6|SP1|SPI1|FOXO1
48295	0.0022012	0.0091435	positive regulation of isotype switching to IgE isotypes	STAT6
44238	0.0024987	0.01012	primary metabolic process	CRE-BP1|RREB-1|FOXJ2|RREB1|CREB1|YY1|SPI1|FOXO1|TBP|MAX|SP1|MZF1|CREB
44237	0.0032102	0.01188	cellular metabolic process	CRE-BP1|RREB-1|FOXJ2|RREB1|CREB1|YY1|SPI1|FOXO1|TBP|MAX|SP1|MZF1|CREB
48293	0.0033001	0.01188	regulation of isotype switching to IgE isotypes	STAT6
2828	0.0033001	0.01188	regulation of T-helper 2 type immune response	STAT6
2829	0.0033001	0.01188	negative regulation of T-helper 2 type immune response	STAT6
45817	0.0033001	0.01188	positive regulation of transcription from RNA polymerase II promoter, global	SP1
7265	0.004397	0.015159	Ras protein signal transduction	RREB-1|RREB1
6358	0.0043979	0.015159	regulation of transcription from RNA polymerase II promoter, global	SP1
45911	0.00659	0.021787	positive regulation of DNA recombination	STAT6
45830	0.00659	0.021787	positive regulation of isotype switching	STAT6
2823	0.0076844	0.024409	negative regulation of adaptive immune response based on somatic recombination of immune receptors built from immunoglobulin superfamily domains	STAT6
2820	0.0076844	0.024409	negative regulation of adaptive immune response	STAT6
8152	0.0085657	0.026685	metabolic process	CRE-BP1|RREB-1|FOXJ2|RREB1|CREB1|YY1|SPI1|FOXO1|TBP|MAX|SP1|MZF1|CREB
122	0.0091752	0.028045	negative regulation of transcription from RNA polymerase II promoter	SPI1|STAT3
45191	0.0098697	0.029609	regulation of isotype switching	STAT6
16070	0.01145	0.033724	RNA metabolic process	MAX|RREB-1|RREB1|TBP
48593	0.013139	0.037343	camera-type eye morphogenesis	YY1
50777	0.013139	0.037343	negative regulation of immune response	STAT6
45646	0.014227	0.039737	regulation of erythrocyte differentiation	SPI1
8151	0.01712	0.045681	cellular process	CRE-BP1|RREB-1|FOXJ2|RREB1|CREB1|YY1|ELF-1|SPI1|FOXO1|TBP|STAT3|STAT6|MAX|SP1|MZF1|CREB
18	0.017483	0.045681	regulation of DNA recombination	STAT6
2822	0.017483	0.045681	regulation of adaptive immune response based on somatic recombination of immune receptors built from immunoglobulin superfamily domains	STAT6
2819	0.017483	0.045681	regulation of adaptive immune response	STAT6
45892	0.019556	0.049734	negative regulation of transcription, DNA-dependent	SPI1|STAT3
50871	0.019648	0.049734	positive regulation of B cell activation	STAT6
Table S4B: Gene ontology analysis of the not-expressed Tfs of predicted binding sites in the promoters of miRNA that are over-expressed in DCs.
GO-ID	p-value	corr p-value	Description	Genes in test set
6355	8.4737e-12	1.2783e-09	regulation of transcription, DNA-dependent	HLF|GCNF|SOX9|SRY|MAZR|FREAC-3|FOXF2|LHX3|SPIB|AP-4|FOXI1|FOXD3|MYOD|NR2F1
51252	9.263e-12	1.2783e-09	regulation of RNA metabolic process	HLF|GCNF|SOX9|SRY|MAZR|FREAC-3|FOXF2|LHX3|SPIB|AP-4|FOXI1|FOXD3|MYOD|NR2F1
45449	2.0951e-11	1.9275e-09	regulation of transcription	HLF|GCNF|SOX9|SRY|MAZR|FREAC-3|FOXF2|LHX3|SPIB|AP-4|FOXI1|FOXD3|MYOD|NR2F1
19219	2.9978e-11	2.0685e-09	regulation of nucleobase, nucleoside, nucleotide and nucleic acid metabolic process	HLF|GCNF|SOX9|SRY|MAZR|FREAC-3|FOXF2|LHX3|SPIB|AP-4|FOXI1|FOXD3|MYOD|NR2F1
10556	4.5303e-11	2.0695e-09	regulation of macromolecule biosynthetic process	HLF|GCNF|SOX9|SRY|MAZR|FREAC-3|FOXF2|LHX3|SPIB|AP-4|FOXI1|FOXD3|MYOD|NR2F1
10468	5.0597e-11	2.0695e-09	regulation of gene expression	HLF|GCNF|SOX9|SRY|MAZR|FREAC-3|FOXF2|LHX3|SPIB|AP-4|FOXI1|FOXD3|MYOD|NR2F1
9889	5.2486e-11	2.0695e-09	regulation of biosynthetic process	HLF|GCNF|SOX9|SRY|MAZR|FREAC-3|FOXF2|LHX3|SPIB|AP-4|FOXI1|FOXD3|MYOD|NR2F1
60255	1.2924e-10	4.4586e-09	regulation of macromolecule metabolic process	HLF|GCNF|SOX9|SRY|MAZR|FREAC-3|FOXF2|LHX3|SPIB|AP-4|FOXI1|FOXD3|MYOD|NR2F1
31323	1.64e-10	5.0292e-09	regulation of cellular metabolic process	HLF|GCNF|SOX9|SRY|MAZR|FREAC-3|FOXF2|LHX3|SPIB|AP-4|FOXI1|FOXD3|MYOD|NR2F1
19222	2.3766e-10	6.5595e-09	regulation of metabolic process	HLF|GCNF|SOX9|SRY|MAZR|FREAC-3|FOXF2|LHX3|SPIB|AP-4|FOXI1|FOXD3|MYOD|NR2F1
6357	1.6118e-09	4.0441e-08	regulation of transcription from RNA polymerase II promoter	HLF|FREAC-3|GCNF|SPIB|AP-4|SOX9|MYOD|FOXD3
48513	3.499e-09	8.0476e-08	organ development	HLF|FREAC-3|LHX3|FOXF2|SPIB|SOX9|FOXI1|NR2F1|MYOD|FOXD3
7275	5.669e-09	1.2036e-07	multicellular organismal development	SRY|HLF|FREAC-3|LHX3|FOXF2|SPIB|AP-4|SOX9|FOXI1|NR2F1|MYOD|FOXD3
6350	8.7165e-09	1.7184e-07	transcription	SRY|HLF|MAZR|FREAC-3|FOXF2|GCNF|SPIB|SOX9|FOXI1|NR2F1|FOXD3
43284	5.2184e-08	9.6019e-07	biopolymer biosynthetic process	SRY|HLF|MAZR|FREAC-3|FOXF2|GCNF|SPIB|SOX9|FOXI1|NR2F1|FOXD3
45893	5.9453e-08	1.0128e-06	positive regulation of transcription, DNA-dependent	HLF|FREAC-3|FOXF2|SOX9|FOXI1|FOXD3
51254	6.2384e-08	1.0128e-06	positive regulation of RNA metabolic process	HLF|FREAC-3|FOXF2|SOX9|FOXI1|FOXD3
48731	1.0238e-07	1.5698e-06	system development	HLF|FREAC-3|LHX3|FOXF2|SPIB|SOX9|FOXI1|NR2F1|MYOD|FOXD3
32502	1.1638e-07	1.6906e-06	developmental process	SRY|HLF|FREAC-3|LHX3|FOXF2|SPIB|AP-4|SOX9|FOXI1|NR2F1|MYOD|FOXD3
45941	2.1661e-07	2.9892e-06	positive regulation of transcription	HLF|FREAC-3|FOXF2|SOX9|FOXI1|FOXD3
10628	2.4754e-07	3.2533e-06	positive regulation of gene expression	HLF|FREAC-3|FOXF2|SOX9|FOXI1|FOXD3
45935	3.2036e-07	4.0191e-06	positive regulation of nucleobase, nucleoside, nucleotide and nucleic acid metabolic process	HLF|FREAC-3|FOXF2|SOX9|FOXI1|FOXD3
48856	3.5384e-07	4.2461e-06	anatomical structure development	HLF|FREAC-3|LHX3|FOXF2|SPIB|SOX9|FOXI1|NR2F1|MYOD|FOXD3
10557	4.6988e-07	5.4037e-06	positive regulation of macromolecule biosynthetic process	HLF|FREAC-3|FOXF2|SOX9|FOXI1|FOXD3
9891	6.5169e-07	7.1947e-06	positive regulation of biosynthetic process	HLF|FREAC-3|FOXF2|SOX9|FOXI1|FOXD3
9059	7.1475e-07	7.5874e-06	macromolecule biosynthetic process	SRY|HLF|MAZR|FREAC-3|FOXF2|GCNF|SPIB|SOX9|FOXI1|NR2F1|FOXD3
10467	9.3492e-07	9.557e-06	gene expression	SRY|HLF|MAZR|FREAC-3|FOXF2|GCNF|SPIB|SOX9|FOXI1|NR2F1|FOXD3
32501	9.7278e-07	9.5889e-06	multicellular organismal process	SRY|HLF|FREAC-3|LHX3|FOXF2|SPIB|AP-4|SOX9|FOXI1|NR2F1|MYOD|FOXD3
30154	1.0208e-06	9.7151e-06	cell differentiation	SRY|HLF|FREAC-3|SPIB|SOX9|NR2F1|MYOD|FOXD3
10604	1.1566e-06	1.064e-05	positive regulation of macromolecule metabolic process	HLF|FREAC-3|FOXF2|SOX9|FOXI1|FOXD3
31325	1.7279e-06	1.5384e-05	positive regulation of cellular metabolic process	HLF|FREAC-3|FOXF2|SOX9|FOXI1|FOXD3
48869	1.834e-06	1.5819e-05	cellular developmental process	SRY|HLF|FREAC-3|SPIB|SOX9|NR2F1|MYOD|FOXD3
9893	1.9462e-06	1.6277e-05	positive regulation of metabolic process	HLF|FREAC-3|FOXF2|SOX9|FOXI1|FOXD3
6139	2.5947e-06	2.1063e-05	nucleobase, nucleoside, nucleotide and nucleic acid metabolic process	SRY|HLF|MAZR|FREAC-3|FOXF2|GCNF|SPIB|SOX9|FOXI1|NR2F1|FOXD3
9058	5.1558e-06	4.0657e-05	biosynthetic process	SRY|HLF|MAZR|FREAC-3|FOXF2|GCNF|SPIB|SOX9|FOXI1|NR2F1|FOXD3
30238	8.6094e-06	6.6005e-05	male sex determination	SRY|SOX9
9887	1.0675e-05	7.9629e-05	organ morphogenesis	HLF|FREAC-3|LHX3|FOXI1|FOXD3
45944	1.1776e-05	8.553e-05	positive regulation of transcription from RNA polymerase II promoter	HLF|FREAC-3|SOX9|FOXD3
43283	1.297e-05	9.1788e-05	biopolymer metabolic process	SRY|HLF|MAZR|FREAC-3|FOXF2|GCNF|SPIB|SOX9|FOXI1|NR2F1|MYOD|FOXD3
51244	1.4756e-05	0.00010181	regulation of cellular process	HLF|GCNF|SOX9|SRY|MAZR|FREAC-3|FOXF2|LHX3|SPIB|AP-4|FOXI1|FOXD3|MYOD|NR2F1
50791	2.1644e-05	0.0001457	regulation of biological process	HLF|GCNF|SOX9|SRY|MAZR|FREAC-3|FOXF2|LHX3|SPIB|AP-4|FOXI1|FOXD3|MYOD|NR2F1
45892	3.0105e-05	0.00019783	negative regulation of transcription, DNA-dependent	FOXF2|GCNF|SOX9|FOXD3
51253	3.1933e-05	0.00020496	negative regulation of RNA metabolic process	FOXF2|GCNF|SOX9|FOXD3
65007	4.5455e-05	0.00028513	biological regulation	HLF|GCNF|SOX9|SRY|MAZR|FREAC-3|FOXF2|LHX3|SPIB|AP-4|FOXI1|FOXD3|MYOD|NR2F1
9653	4.7948e-05	0.00029408	anatomical structure morphogenesis	HLF|FREAC-3|LHX3|FOXF2|FOXI1|FOXD3
9790	5.5935e-05	0.00033561	embryonic development	FREAC-3|FOXF2|FOXI1|FOXD3
3006	6.9547e-05	0.0004084	reproductive developmental process	SRY|FREAC-3|SOX9
14033	7.7958e-05	0.00043911	neural crest cell differentiation	FREAC-3|SOX9
14032	7.7958e-05	0.00043911	neural crest cell development	FREAC-3|SOX9
16481	0.00011768	0.00064961	negative regulation of transcription	FOXF2|GCNF|SOX9|FOXD3
10629	0.00012429	0.00067262	negative regulation of gene expression	FOXF2|GCNF|SOX9|FOXD3
7530	0.00016223	0.00086108	sex determination	SRY|SOX9
45934	0.00017187	0.00089502	negative regulation of nucleobase, nucleoside, nucleotide and nucleic acid metabolic process	FOXF2|GCNF|SOX9|FOXD3
10558	0.00018728	0.00095719	negative regulation of macromolecule biosynthetic process	FOXF2|GCNF|SOX9|FOXD3
48646	0.00019184	0.0009627	anatomical structure formation	HLF|FREAC-3|FOXD3
43170	0.00021277	0.001034	macromolecule metabolic process	SRY|HLF|MAZR|FREAC-3|FOXF2|GCNF|SPIB|SOX9|FOXI1|NR2F1|MYOD|FOXD3
51242	0.00021355	0.001034	positive regulation of cellular process	HLF|FREAC-3|FOXF2|SOX9|FOXI1|FOXD3
9890	0.00021852	0.0010398	negative regulation of biosynthetic process	FOXF2|GCNF|SOX9|FOXD3
48762	0.00025545	0.0011751	mesenchymal cell differentiation	FREAC-3|SOX9
14031	0.00025545	0.0011751	mesenchymal cell development	FREAC-3|SOX9
48518	0.00036772	0.0016638	positive regulation of biological process	HLF|FREAC-3|FOXF2|SOX9|FOXI1|FOXD3
10605	0.00039363	0.0017523	negative regulation of macromolecule metabolic process	FOXF2|GCNF|SOX9|FOXD3
48468	0.00042974	0.0018827	cell development	FREAC-3|SOX9|NR2F1|MYOD
31324	0.00057245	0.0024687	negative regulation of cellular metabolic process	FOXF2|GCNF|SOX9|FOXD3
9892	0.0005983	0.0025405	negative regulation of metabolic process	FOXF2|GCNF|SOX9|FOXD3
30198	0.00079714	0.0033335	extracellular matrix organization and biogenesis	FREAC-3|FOXF2
18992	0.00096366	0.003746	germ-line sex determination	SOX9
42249	0.00096366	0.003746	establishment of polarity of embryonic epithelium	FOXF2
7542	0.00096366	0.003746	primary sex determination, germ-line	SOX9
19100	0.00096366	0.003746	male germ-line sex determination	SOX9
32808	0.00096366	0.003746	lacrimal gland development	FREAC-3
50876	0.0011018	0.0042059	reproduction	SRY|FREAC-3|GCNF|SOX9
1701	0.0011124	0.0042059	in utero embryonic development	FREAC-3|FOXD3
8406	0.0011554	0.004252	gonad development	FREAC-3|SOX9
48608	0.0011554	0.004252	reproductive structure development	FREAC-3|SOX9
45137	0.0015277	0.0055479	development of primary sexual characteristics	FREAC-3|SOX9
44238	0.0015664	0.0056147	primary metabolic process	SRY|HLF|MAZR|FREAC-3|FOXF2|GCNF|SPIB|SOX9|FOXI1|NR2F1|MYOD|FOXD3
48511	0.0018397	0.0065095	rhythmic process	HLF|FREAC-3
7538	0.0019265	0.0067304	primary sex determination	SOX9
22414	0.0019852	0.0068098	reproductive process	SRY|FREAC-3|SOX9
44237	0.0019985	0.0068098	cellular metabolic process	SRY|HLF|MAZR|FREAC-3|FOXF2|GCNF|SPIB|SOX9|FOXI1|NR2F1|MYOD|FOXD3
45165	0.0022387	0.0075352	cell fate commitment	SOX9|MYOD
43062	0.0024212	0.0080512	extracellular structure organization and biogenesis	FREAC-3|FOXF2
48523	0.0025836	0.0084765	negative regulation of cellular process	FREAC-3|FOXF2|GCNF|SOX9|FOXD3
7548	0.0026105	0.0084765	sex differentiation	FREAC-3|SOX9
7423	0.0028066	0.0088577	sensory organ development	FREAC-3|FOXI1
7518	0.0028884	0.0088577	myoblast cell fate determination	MYOD
1829	0.0028884	0.0088577	trophectodermal cell differentiation	FOXD3
14855	0.0028884	0.0088577	striated muscle cell proliferation	FREAC-3
60038	0.0028884	0.0088577	cardiac muscle cell proliferation	FREAC-3
48519	0.0033782	0.010246	negative regulation of biological process	FREAC-3|FOXF2|GCNF|SOX9|FOXD3
46620	0.0038495	0.010841	regulation of organ growth	FREAC-3
48844	0.0038495	0.010841	artery morphogenesis	FREAC-3
48341	0.0038495	0.010841	paraxial mesoderm formation	FREAC-3
1892	0.0038495	0.010841	embryonic placenta development	FOXD3
1825	0.0038495	0.010841	blastocyst formation	FOXD3
48625	0.0038495	0.010841	myoblast cell fate commitment	MYOD
1945	0.0038495	0.010841	lymph vessel development	FREAC-3
9792	0.0040445	0.011163	embryonic development ending in birth or egg hatching	FREAC-3|FOXD3
43009	0.0040445	0.011163	chordate embryonic development	FREAC-3|FOXD3
7507	0.0046158	0.012614	heart development	FREAC-3|SOX9
48340	0.0048097	0.012764	paraxial mesoderm morphogenesis	FREAC-3
1736	0.0048097	0.012764	establishment of planar polarity	FOXF2
33002	0.0048097	0.012764	muscle cell proliferation	FREAC-3
8152	0.00522	0.013721	metabolic process	SRY|HLF|MAZR|FREAC-3|FOXF2|GCNF|SPIB|SOX9|FOXI1|NR2F1|MYOD|FOXD3
48514	0.0056771	0.014475	blood vessel morphogenesis	HLF|FREAC-3
48339	0.005769	0.014475	paraxial mesoderm development	FREAC-3
1738	0.005769	0.014475	morphogenesis of a polarized epithelium	FOXF2
8354	0.005769	0.014475	germ cell migration	FREAC-3
30225	0.005769	0.014475	macrophage differentiation	SPIB
7164	0.0067275	0.016579	establishment of tissue polarity	FOXF2
48010	0.0067275	0.016579	vascular endothelial growth factor receptor signaling pathway	FREAC-3
122	0.0070434	0.017203	negative regulation of transcription from RNA polymerase II promoter	GCNF|FOXD3
1568	0.0073538	0.017804	blood vessel development	HLF|FREAC-3
7420	0.0075642	0.017975	brain development	FREAC-3|NR2F1
1944	0.0076704	0.017975	vasculature development	HLF|FREAC-3
35272	0.0076851	0.017975	exocrine system development	FREAC-3
35050	0.0076851	0.017975	embryonic heart tube development	FREAC-3
48566	0.0086419	0.019876	embryonic gut development	FOXF2
1502	0.0086419	0.019876	cartilage condensation	SOX9
7517	0.0094615	0.021581	muscle development	FREAC-3|MYOD
1974	0.010553	0.023874	blood vessel remodeling	FREAC-3
60232	0.011507	0.025008	delamination	SOX9
55010	0.011507	0.025008	ventricular cardiac muscle morphogenesis	FREAC-3
30199	0.011507	0.025008	collagen fibril organization	FREAC-3
45930	0.011507	0.025008	negative regulation of mitotic cell cycle	FREAC-3
1837	0.011507	0.025008	epithelial to mesenchymal transition	SOX9
48565	0.01246	0.026868	gut development	FOXF2
55008	0.013413	0.028045	cardiac muscle morphogenesis	FREAC-3
48644	0.013413	0.028045	muscle morphogenesis	FREAC-3
1708	0.013413	0.028045	cell fate specification	SOX9
42475	0.013413	0.028045	odontogenesis of dentine-containing tooth	FREAC-3
16477	0.013685	0.028398	cell migration	FREAC-3|NR2F1
22408	0.015315	0.030631	negative regulation of cell-cell adhesion	SOX9
2573	0.015315	0.030631	myeloid leukocyte differentiation	SPIB
1707	0.015315	0.030631	mesoderm formation	FREAC-3
1890	0.015315	0.030631	placenta development	FOXD3
1824	0.015315	0.030631	blastocyst development	FOXD3
42303	0.016265	0.031393	molting cycle	SOX9
22404	0.016265	0.031393	molting cycle process	SOX9
22405	0.016265	0.031393	hair cycle process	SOX9
42633	0.016265	0.031393	hair cycle	SOX9
1943	0.016265	0.031393	hair follicle development	SOX9
1541	0.017214	0.032542	ovarian follicle development	FREAC-3
48332	0.017214	0.032542	mesoderm morphogenesis	FREAC-3
1704	0.017214	0.032542	formation of primary germ layer	FREAC-3
1657	0.018163	0.034101	ureteric bud development	FREAC-3
42476	0.01911	0.035638	odontogenesis	FREAC-3
7417	0.019547	0.036208	central nervous system development	FREAC-3|NR2F1
8584	0.020057	0.036904	male gonad development	SOX9
22407	0.021002	0.038388	regulation of cell-cell adhesion	SOX9
48568	0.021947	0.039851	embryonic organ development	FOXF2
1656	0.022891	0.041294	metanephros development	FREAC-3
22602	0.023834	0.042716	ovulation cycle process	FREAC-3
7369	0.024777	0.043556	gastrulation	FREAC-3
42698	0.024777	0.043556	ovulation cycle	FREAC-3
45445	0.024777	0.043556	myoblast differentiation	MYOD
42472	0.025718	0.044925	inner ear morphogenesis	FOXI1
9552	0.026473	0.045419	gamete generation	FREAC-3|GCNF
48771	0.026659	0.045419	tissue remodeling	FREAC-3
8585	0.026659	0.045419	female gonad development	FREAC-3
46546	0.026659	0.045419	development of primary male sexual characteristics	SOX9
1709	0.027599	0.046731	cell fate determination	MYOD
46660	0.028537	0.047735	female sex differentiation	FREAC-3
46545	0.028537	0.047735	development of primary female sexual characteristics	FREAC-3
42471	0.029476	0.048714	ear morphogenesis	FOXI1
3007	0.029476	0.048714	heart morphogenesis	FREAC-3
35150	0.030413	0.049376	regulation of tube size	FREAC-3
51216	0.030413	0.049376	cartilage development	SOX9
50880	0.030413	0.049376	regulation of blood vessel size	FREAC-3
