# Supplementary material for: MicroRNA genes preferentially expressed in dendritic cells contain sites for conserved transcription factor binding motifs in their promoters
Source: BMC Genomics. 2011 Jun 27;12:330. doi: 10.1186/1471-2164-12-330 (PMC3146452; doi:10.1186/1471-2164-12-330)
Supplement: Additional file 10 — Table S5. The 421 target genes that are predicted by TargetScan for the DC-over-expressed miRNAs. [file 1471-2164-12-330-S10.XLS]

## Sheet: Sheet1
Table S5: The 421 target genes that are predicted by TargetScan for the DC-over-expressed miRNAs
RefSeq DNA ID	microRNAs over-expressed in DCs	Targetscan context score
NM_020897	hsa-miR-34a	-1.422
NM_001118887	hsa-miR-135a	-1.16
NM_022756	hsa-miR-125a-3p	-1.128
NM_000248	hsa-miR-137	-1.09
NM_052851	hsa-miR-125b	-0.991
NM_001114107	hsa-miR-137	-0.934
NM_018171	hsa-miR-137	-0.91
NM_018211	hsa-miR-137	-0.887
NM_032468	hsa-miR-135a	-0.864
NM_007249	hsa-miR-137	-0.857
NM_001098402	hsa-miR-137	-0.844
NM_033199	hsa-miR-34a	-0.843
NM_014637	hsa-miR-125a-3p	-0.842
NM_004440	hsa-miR-137	-0.838
NM_000901	hsa-miR-135a	-0.831
NM_152446	hsa-miR-137	-0.825
NM_016315	hsa-miR-135a	-0.814
NM_198493	hsa-miR-125a-3p	-0.812
NM_194318	hsa-miR-135a	-0.797
NM_001438	hsa-miR-137	-0.763
NM_012294	hsa-miR-137	-0.76
NM_006281	hsa-miR-137	-0.757
NM_014747	hsa-miR-221	-0.756
NM_021163	hsa-miR-135a	-0.738
NM_006534	hsa-miR-137	-0.736
NM_175872	hsa-miR-125b	-0.735
NM_024577	hsa-miR-125b	-0.7282
NM_001938	hsa-miR-137	-0.726
NM_006581	hsa-miR-34a	-0.725
NM_021959	hsa-miR-34a	-0.7228
NM_001007559	hsa-miR-137	-0.7084
NM_001105518	hsa-miR-137	-0.706
NM_003071	hsa-miR-137	-0.699
NM_001218	hsa-miR-342-3p	-0.699
NM_021255	hsa-miR-135a	-0.695
NM_018698	hsa-miR-137	-0.691
NM_207363	hsa-miR-137	-0.69
NM_002379	hsa-miR-342-3p	-0.689
NM_182765	hsa-miR-221	-0.683
NM_004293	hsa-miR-342-3p	-0.677
NM_001104631	hsa-miR-342-3p	-0.6764
NM_025059	hsa-miR-135a	-0.6751
NM_021191	hsa-miR-137	-0.671
NM_001649	hsa-miR-137	-0.662
NM_001004065	hsa-miR-137	-0.659
NM_000806	hsa-miR-221	-0.659
NM_147150	hsa-miR-137	-0.659
NM_025185	hsa-miR-342-3p	-0.654
NM_005840	hsa-miR-137	-0.65
NM_021020	hsa-miR-135a	-0.6444
NM_018416	hsa-miR-34a	-0.639
NM_021809	hsa-miR-34a	-0.639
NM_014616	hsa-miR-137	-0.632
NM_013261	hsa-miR-137	-0.632
NM_207366	hsa-miR-221	-0.627
NM_052905	hsa-miR-137	-0.627
NM_197956	hsa-miR-125b	-0.6232
NM_015569	hsa-miR-135a	-0.618
NM_002500	hsa-miR-137	-0.616
NM_152914	hsa-miR-137	-0.6144
NM_020818	hsa-miR-137	-0.612
NM_173511	hsa-miR-137	-0.611
NM_001100594	hsa-miR-137	-0.611
NM_032560	hsa-miR-125b	-0.607
NM_001201	hsa-miR-34a	-0.604
NM_001031679	hsa-miR-137	-0.598
NM_016097	hsa-miR-125b	-0.596
NM_006451	hsa-miR-221	-0.595
NM_006651	hsa-miR-135a	-0.595
NM_001099650	hsa-miR-137	-0.588
NM_017754	hsa-miR-125a-3p	-0.588
NM_004451	hsa-miR-137	-0.588
NM_020872	hsa-miR-137	-0.585
NM_203394	hsa-miR-137	-0.585
NM_001029875	hsa-miR-137	-0.583
NM_004296	hsa-miR-137	-0.582
NM_173473	hsa-miR-125b	-0.581
NM_130809	hsa-miR-125b	-0.581
NM_001102420	hsa-miR-221	-0.5783
NM_001046	hsa-miR-137	-0.578
NM_007124	hsa-miR-135a	-0.577
NM_001031812	hsa-miR-137	-0.576
NM_004504	hsa-miR-221	-0.575
NM_004609	hsa-miR-342-3p	-0.573
NM_015831	hsa-miR-125b	-0.572
NM_133646	hsa-miR-137	-0.5707
NM_014573	hsa-miR-135a	-0.57
NM_024885	hsa-miR-137	-0.5693
NM_001048183	hsa-miR-221	-0.5686
NM_020638	hsa-miR-34a	-0.566
NM_001100420	hsa-miR-137	-0.566
NM_032663	hsa-miR-137	-0.565
NM_173354	hsa-miR-137	-0.563
NM_001080424	hsa-miR-342-3p	-0.562
NM_001188	hsa-miR-125b	-0.56
NM_004869	hsa-miR-125b	-0.56
NM_032857	hsa-miR-125b	-0.558
NM_000091	hsa-miR-125b	-0.558
NM_030769	hsa-miR-125b	-0.556
NM_001114133	hsa-miR-342-3p	-0.555
NM_017637	hsa-miR-125a-3p	-0.554
NM_002855	hsa-miR-34a	-0.552
NM_024923	hsa-miR-125b	-0.55
NM_198465	hsa-miR-221	-0.547
NM_000808	hsa-miR-34a	-0.543
NM_032511	hsa-miR-135a	-0.5422
NM_002015	hsa-miR-135a	-0.54
NM_005374	hsa-miR-34a	-0.538
NM_001106	hsa-miR-125a-3p	-0.536
NM_014290	hsa-miR-137	-0.535
NM_022484	hsa-miR-125b	-0.531
NM_173529	hsa-miR-135a	-0.531
NM_181782	hsa-miR-342-3p	-0.5309
NM_021076	hsa-miR-137	-0.529
NM_002825	hsa-miR-137	-0.528
NM_001030055	hsa-miR-137	-0.528
NM_199320	hsa-miR-137	-0.526
NM_004086	hsa-miR-137	-0.525
NM_015564	hsa-miR-221	-0.524
NM_004656	hsa-miR-125b	-0.523
NM_001083625	hsa-miR-137	-0.522
NM_016271	hsa-miR-137	-0.522
NM_001005609	hsa-miR-342-3p	-0.522
NM_006206	hsa-miR-34a	-0.521
NM_182734	hsa-miR-137	-0.52
NM_000390	hsa-miR-137	-0.519
NM_001284	hsa-miR-137	-0.518
NM_005438	hsa-miR-34a	-0.518
NM_001010852	hsa-miR-221	-0.517
NM_001077397	hsa-miR-125a-3p	-0.516
NM_144778	hsa-miR-137	-0.516
NM_000231	hsa-miR-137	-0.515
NM_152346	hsa-miR-137	-0.514
NM_206853	hsa-miR-137	-0.513
NM_005230	hsa-miR-135a	-0.513
NM_152682	hsa-miR-137	-0.512
NM_006465	hsa-miR-125b	-0.511
NM_025134	hsa-miR-137	-0.511
NM_031435	hsa-miR-99a	-0.5102
NM_052954	hsa-miR-137	-0.509
NM_005628	hsa-miR-137	-0.508
NM_001080497	hsa-miR-125b	-0.508
NM_031372	hsa-miR-137	-0.508
NM_001085411	hsa-miR-135a	-0.5072
NM_153756	hsa-miR-137	-0.507
NM_003205	hsa-miR-137	-0.5063
NM_012198	hsa-miR-137	-0.506
NM_033427	hsa-miR-135a	-0.505
NM_012482	hsa-miR-34a	-0.504
NM_002736	hsa-miR-137	-0.504
NM_033222	hsa-miR-135a	-0.502
NM_173552	hsa-miR-137	-0.502
NM_178454	hsa-miR-125b	-0.502
NM_003014	hsa-miR-135a	-0.502
NM_014445	hsa-miR-137	-0.5
NM_001356	hsa-miR-137	-0.5
NM_000288	hsa-miR-135a	-0.5
NM_001114734	hsa-miR-137	-0.499
NM_001008895	hsa-miR-137	-0.499
NM_015173	hsa-miR-137	-0.498
NM_006153	hsa-miR-137	-0.495
NM_032682	hsa-miR-34a	-0.495
NM_001104544	hsa-miR-34a	-0.494
NM_001198	hsa-miR-137	-0.494
NM_017896	hsa-miR-342-3p	-0.493
NM_005455	hsa-miR-135a	-0.493
NM_013448	hsa-miR-137	-0.492
NM_018699	hsa-miR-125a-3p	-0.492
NM_004269	hsa-miR-137	-0.492
NM_001079673	hsa-miR-221	-0.492
NM_004402	hsa-miR-137	-0.491
NM_007159	hsa-miR-137	-0.491
NM_004569	hsa-miR-135a	-0.49
NM_020676	hsa-miR-137	-0.49
NM_024639	hsa-miR-342-3p	-0.49
NM_182487	hsa-miR-125b	-0.489
NM_203453	hsa-miR-125a-3p	-0.488
NM_017768	hsa-miR-34a	-0.488
NM_001044385	hsa-miR-135a	-0.487
NM_014079	hsa-miR-137	-0.487
NM_021240	hsa-miR-221	-0.486
NM_001083913	hsa-miR-137	-0.486
NM_018293	hsa-miR-135a	-0.486
NM_015008	hsa-miR-221	-0.485
NM_031954	hsa-miR-135a	-0.484
NM_000926	hsa-miR-135a	-0.4839
NM_003262	hsa-miR-221	-0.4838
NM_007294	hsa-miR-125a-3p	-0.4832
NM_182603	hsa-miR-125b	-0.483
NM_001098175	hsa-miR-125b	-0.482
NM_004238	hsa-miR-125a-3p	-0.482
NM_001101676	hsa-miR-34a	-0.4812
NM_007271	hsa-miR-137	-0.481
NM_002037	hsa-miR-125a-3p	-0.481
NM_203403	hsa-miR-137	-0.48
NM_020458	hsa-miR-125b	-0.479
NM_022156	hsa-miR-125b	-0.479
NM_003477	hsa-miR-135a	-0.478
NM_020721	hsa-miR-34a	-0.4777
NM_006540	hsa-miR-137	-0.477
NM_001114634	hsa-miR-34a	-0.477
NM_024926	hsa-miR-137	-0.476
NM_017508	hsa-miR-342-3p	-0.475
NM_032505	hsa-miR-99a	-0.475
NM_024667	hsa-miR-34a	-0.474
NM_152756	hsa-miR-342-3p	-0.474
NM_014803	hsa-miR-135a	-0.474
NM_002828	hsa-miR-137	-0.472
NM_012124	hsa-miR-137	-0.472
NM_001017371	hsa-miR-135a	-0.472
NM_144718	hsa-miR-125a-3p	-0.472
NM_172069	hsa-miR-342-3p	-0.471
NM_001032380	hsa-miR-137	-0.471
NM_001018111	hsa-miR-125b	-0.47
NM_003153	hsa-miR-135a	-0.469
NM_080670	hsa-miR-137	-0.469
NM_032017	hsa-miR-137	-0.469
NM_001025580	hsa-miR-221	-0.468
NM_030576	hsa-miR-34a	-0.468
NM_001093725	hsa-miR-342-3p	-0.468
NM_145257	hsa-miR-135a	-0.467
NM_001039569	hsa-miR-137	-0.467
NM_016293	hsa-miR-125b	-0.466
NM_006750	hsa-miR-34a	-0.466
NM_000721	hsa-miR-34a	-0.466
NM_152731	hsa-miR-137	-0.466
NM_000222	hsa-miR-137	-0.465
NM_004354	hsa-miR-137	-0.465
NM_199044	hsa-miR-221	-0.465
NM_005907	hsa-miR-135a	-0.465
NM_153261	hsa-miR-135a	-0.463
NM_002158	hsa-miR-135a	-0.463
NM_198141	hsa-miR-125b	-0.462
NM_024749	hsa-miR-137	-0.462
NM_153042	hsa-miR-135a	-0.462
NM_020133	hsa-miR-342-3p	-0.462
NM_005802	hsa-miR-135a	-0.4612
NM_005955	hsa-miR-137	-0.4606
NM_013262	hsa-miR-221	-0.46
NM_001546	hsa-miR-342-3p	-0.46
NM_016644	hsa-miR-137	-0.46
NM_032373	hsa-miR-137	-0.4595
NM_024090	hsa-miR-135a	-0.459
NM_052927	hsa-miR-137	-0.459
NM_017742	hsa-miR-137	-0.459
NM_006251	hsa-miR-137	-0.4583
NM_018026	hsa-miR-34a	-0.458
NM_001858	hsa-miR-137	-0.458
NM_018989	hsa-miR-137	-0.458
NM_173545	hsa-miR-135a	-0.458
NM_002847	hsa-miR-342-3p	-0.456
NM_006855	hsa-miR-137	-0.456
NM_001105541	hsa-miR-135a	-0.456
NM_016356	hsa-miR-137	-0.456
NM_019084	hsa-miR-125b	-0.455
NM_014369	hsa-miR-125b	-0.455
NM_004480	hsa-miR-342-3p	-0.454
NM_015193	hsa-miR-135a	-0.454
NM_182508	hsa-miR-125a-3p	-0.454
NM_024586	hsa-miR-125b	-0.454
NM_003272	hsa-miR-137	-0.453
NM_003954	hsa-miR-137	-0.451
NM_002126	hsa-miR-137	-0.4502
NM_014949	hsa-miR-137	-0.45
NM_001083962	hsa-miR-137	-0.45
NM_012259	hsa-miR-137	-0.449
NM_199131	hsa-miR-125b	-0.449
NM_019593	hsa-miR-137	-0.449
NM_001082969	hsa-miR-137	-0.449
NM_152622	hsa-miR-221	-0.449
NM_017953	hsa-miR-137	-0.449
NM_001012320	hsa-miR-135a	-0.449
NM_001105250	hsa-miR-137	-0.449
NM_001079843	hsa-miR-221	-0.448
NM_001004342	hsa-miR-34a	-0.448
NM_201280	hsa-miR-137	-0.448
NM_017913	hsa-miR-137	-0.448
NM_014924	hsa-miR-135a	-0.4472
NM_001102406	hsa-miR-135a	-0.447
NM_001029863	hsa-miR-135a	-0.446
NM_032105	hsa-miR-125b	-0.446
NM_002436	hsa-miR-137	-0.446
NM_001098504	hsa-miR-34a	-0.445
NM_174887	hsa-miR-137	-0.445
NM_001304	hsa-miR-137	-0.445
NM_022373	hsa-miR-137	-0.445
NM_024704	hsa-miR-221	-0.444
NM_015328	hsa-miR-137	-0.444
NM_032982	hsa-miR-342-3p	-0.444
NM_004621	hsa-miR-135a	-0.444
NM_001113397	hsa-miR-135a	-0.443
NM_020440	hsa-miR-137	-0.443
NM_198581	hsa-miR-137	-0.443
NM_001006658	hsa-miR-34a	-0.442
NM_032319	hsa-miR-137	-0.441
NM_018951	hsa-miR-135a	-0.441
NM_024490	hsa-miR-137	-0.44
NM_000093	hsa-miR-137	-0.44
NM_020170	hsa-miR-135a	-0.44
NM_198476	hsa-miR-125b	-0.44
NM_020718	hsa-miR-34a	-0.4394
NM_006912	hsa-miR-125b	-0.4392
NM_001042604	hsa-miR-137	-0.439
NM_006951	hsa-miR-34a	-0.439
NM_033227	hsa-miR-137	-0.438
NM_181706	hsa-miR-34a	-0.437
NM_018053	hsa-let-7e	-0.436
NM_173689	hsa-miR-125b	-0.436
NM_017770	hsa-miR-137	-0.435
NM_006330	hsa-miR-135a	-0.435
NM_001316	hsa-miR-137	-0.434
NM_178496	hsa-miR-135a	-0.434
NM_020754	hsa-miR-137	-0.434
NM_001080383	hsa-miR-137	-0.4333
NM_005188	hsa-miR-125a-3p	-0.4332
NM_005813	hsa-miR-137	-0.433
NM_000599	hsa-miR-137	-0.432
NM_031953	hsa-miR-137	-0.432
NM_012082	hsa-miR-221	-0.431
NM_003901	hsa-miR-137	-0.43
NM_000811	hsa-miR-137	-0.43
NM_015585	hsa-miR-137	-0.43
NM_005629	hsa-miR-137	-0.43
NM_019072	hsa-miR-137	-0.4295
NM_001009909	hsa-miR-137	-0.4292
NM_015184	hsa-miR-221	-0.429
NM_018126	hsa-miR-137	-0.429
NM_178812	hsa-miR-342-3p	-0.429
NM_022831	hsa-miR-221	-0.429
NM_001085400	hsa-miR-137	-0.429
NM_020770	hsa-miR-125b	-0.429
NM_020297	hsa-miR-137	-0.4282
NM_018712	hsa-miR-34a	-0.428
NM_005711	hsa-miR-137	-0.427
NM_001114120	hsa-miR-135a	-0.426
NM_032445	hsa-miR-125a-3p	-0.426
NM_001112717	hsa-miR-137	-0.425
NM_001083893	hsa-miR-34a	-0.425
NM_001152	hsa-miR-137	-0.424
NM_020778	hsa-miR-125b	-0.424
NM_016470	hsa-miR-342-3p	-0.424
NM_198992	hsa-miR-221	-0.4232
NM_006621	hsa-miR-137	-0.423
NM_024624	hsa-miR-137	-0.423
NM_021960	hsa-miR-125b	-0.423
NM_014607	hsa-miR-137	-0.423
NM_013232	hsa-miR-137	-0.423
NM_173468	hsa-miR-135a	-0.4222
NM_017822	hsa-miR-125a-3p	-0.422
NM_001037293	hsa-miR-125a-3p	-0.422
NM_001032280	hsa-miR-137	-0.422
NM_001626	hsa-miR-137	-0.422
NM_004622	hsa-miR-137	-0.421
NM_001080546	hsa-miR-137	-0.421
NM_173569	hsa-miR-221	-0.4206
NM_001133	hsa-miR-137	-0.42
NM_032727	hsa-miR-34a	-0.42
NM_001113226	hsa-miR-135a	-0.42
NM_014969	hsa-miR-221	-0.42
NM_003144	hsa-miR-342-3p	-0.419
NM_022362	hsa-miR-342-3p	-0.419
NM_003222	hsa-miR-137	-0.419
NM_022826	hsa-miR-137	-0.418
NM_032876	hsa-miR-137	-0.418
NM_000267	hsa-miR-137	-0.418
NM_014663	hsa-miR-137	-0.417
NM_004474	hsa-miR-125b	-0.417
NM_004798	hsa-miR-135a	-0.417
NM_181354	hsa-miR-137	-0.417
NM_014918	hsa-miR-221	-0.4162
NM_030755	hsa-miR-137	-0.416
NM_016374	hsa-miR-137	-0.415
NM_016626	hsa-miR-34a	-0.415
NM_017704	hsa-miR-342-3p	-0.415
NM_001104925	hsa-miR-135a	-0.413
NM_003178	hsa-miR-34a	-0.412
NM_004774	hsa-miR-137	-0.411
NM_005539	hsa-miR-137	-0.411
NM_006041	hsa-miR-99a	-0.411
NM_022133	hsa-miR-135a	-0.411
NM_017666	hsa-miR-137	-0.411
NM_015175	hsa-miR-125b	-0.411
NM_001032296	hsa-miR-221	-0.41
NM_014572	hsa-miR-135a	-0.41
NM_003888	hsa-miR-137	-0.409
NM_006999	hsa-miR-137	-0.409
NM_005832	hsa-miR-137	-0.409
NM_181785	hsa-miR-137	-0.409
NM_006301	hsa-miR-125a-3p	-0.409
NM_001031716	hsa-miR-137	-0.408
NM_003108	hsa-miR-125b	-0.408
NM_017966	hsa-miR-135a	-0.408
NM_030647	hsa-miR-135a	-0.408
NM_013316	hsa-miR-125a-3p	-0.408
NM_017892	hsa-miR-135a	-0.407
NM_000782	hsa-miR-125b	-0.407
NM_014906	hsa-miR-135a	-0.406
NM_016548	hsa-miR-342-3p	-0.406
NM_001017	hsa-miR-137	-0.405
NM_016040	hsa-miR-137	-0.404
NM_018244	hsa-miR-342-3p	-0.404
NM_007216	hsa-miR-135a	-0.4031
NM_004397	hsa-miR-135a	-0.403
NM_007049	hsa-miR-342-3p	-0.403
NM_003615	hsa-miR-137	-0.403
NM_004225	hsa-miR-135a	-0.403
NM_007375	hsa-miR-137	-0.402
NM_014682	hsa-miR-137	-0.402
NM_012285	hsa-miR-125b	-0.401
NM_016021	hsa-miR-221	-0.401
NM_032575	hsa-miR-137	-0.401
NM_014021	hsa-miR-137	-0.401
NM_003651	hsa-miR-137	-0.401
NM_001114099	hsa-miR-137	-0.401
NM_172196	hsa-miR-34a	-0.401
NM_032804	hsa-miR-135a	-0.401
NM_004979	hsa-miR-135a	-0.4
NM_138782	hsa-miR-135a	-0.4
NM_015898	hsa-miR-137	-0.4
NM_002035	hsa-miR-221	-0.4
NM_198256	hsa-miR-137	-0.4
