# Supplementary material for: MicroRNA genes preferentially expressed in dendritic cells contain sites for conserved transcription factor binding motifs in their promoters
Source: BMC Genomics. 2011 Jun 27;12:330. doi: 10.1186/1471-2164-12-330 (PMC3146452; doi:10.1186/1471-2164-12-330)
Supplement: Additional file 11 — Table S6. The 2300 target genes that are predicted by PicTar for the DC-over-expressed miRNAs. [file 1471-2164-12-330-S11.XLS]

## Sheet: Sheet1
Table S6: The 2300 target genes that are predicted by PicTar for the DC-over-expressed miRNAs
RefSeq DNA ID	microRNAs over-expressed in DCs	PicTar score
NM_003483	hsa-let-7e	23.25
NM_006465	hsa-let-7e	16.87
NM_005618	hsa-miR-34a	14.53
NM_152660	hsa-miR-34a	11.68
NM_145185	hsa-miR-125a	11.1
NM_012301	hsa-miR-221	10.86
NM_015094	hsa-let-7e	10.82
NM_031231	hsa-miR-125a	10.74
NM_031232	hsa-miR-125a	10.74
NM_133263	hsa-let-7e	10.68
NM_006651	hsa-miR-135a	10.49
NM_000449	hsa-miR-125a	10.29
NM_152283	hsa-miR-125a	10.11
NM_020892	hsa-let-7e	10
NM_014903	hsa-miR-34a	9.86
NM_015898	hsa-miR-125a	9.8
NM_017617	hsa-miR-34a	9.64
NM_002537	hsa-miR-125a	9.11
NM_001003940	hsa-miR-125a	8.91
NM_001003942	hsa-miR-125a	8.91
NM_033503	hsa-miR-125a	8.91
NM_001003943	hsa-miR-125a	8.9
NM_153757	hsa-miR-221	8.84
NM_182485	hsa-let-7e	8.75
NM_182646	hsa-let-7e	8.75
NM_014232	hsa-miR-34a	8.66
NM_005076	hsa-miR-34a	8.6
NM_000245	hsa-miR-34a	8.56
NM_173570	hsa-miR-34a	8.5
NM_006306	hsa-miR-135a	8.43
NM_005374	hsa-miR-34a	8.3
NM_020443	hsa-miR-34a	8.3
NM_033387	hsa-miR-125a	8.27
NM_017599	hsa-miR-34a	8.17
NM_018026	hsa-miR-34a	8.1
NM_014674	hsa-miR-125a	7.73
NM_022484	hsa-miR-125a	7.72
NM_020713	hsa-let-7e	7.71
NM_000248	hsa-miR-137	7.7
NM_006722	hsa-miR-137	7.7
NM_198158	hsa-miR-137	7.7
NM_198159	hsa-miR-137	7.7
NM_198177	hsa-miR-137	7.7
NM_198178	hsa-miR-137	7.7
NM_002136	hsa-miR-135a	7.69
NM_031157	hsa-miR-135a	7.69
NM_138769	hsa-miR-125a	7.69
NM_004283	hsa-miR-125a	7.63
NM_198490	hsa-miR-34a	7.55
NM_014459	hsa-miR-342	7.52
NM_004359	hsa-let-7e	7.49
NM_013336	hsa-miR-34a	7.48
NM_022465	hsa-miR-125a	7.43
NM_173354	hsa-miR-137	7.41
NM_052830	hsa-miR-125a	7.35
NM_016620	hsa-let-7e	7.3
NM_032186	hsa-let-7e	7.3
NM_201269	hsa-let-7e	7.3
NM_012429	hsa-miR-125a	7.28
NM_025049	hsa-miR-34a	7.28
NM_007345	hsa-miR-125a	7.23
NM_020382	hsa-miR-342	7.23
NM_032560	hsa-miR-125a	7.23
NM_014670	hsa-let-7e	7.22
NM_021020	hsa-miR-135a	7.18
NM_004869	hsa-miR-125a	7.17
NM_005378	hsa-let-7e	7.13
NM_002442	hsa-miR-125a	7.08
NM_003077	hsa-miR-125a	7.08
NM_017775	hsa-miR-34a	7.04
NM_052905	hsa-miR-137	7.04
NM_014521	hsa-miR-125a	7
NM_001004422	hsa-miR-137	6.95
NM_003111	hsa-miR-135a	6.9
NM_001004417	hsa-miR-137	6.86
NM_003032	hsa-miR-125a	6.83
NM_173216	hsa-miR-125a	6.83
NM_173217	hsa-miR-125a	6.83
NM_001004421	hsa-miR-137	6.81
NM_138392	hsa-miR-34a	6.8
NM_001001433	hsa-miR-137	6.76
NM_003763	hsa-miR-137	6.76
NM_020778	hsa-miR-125a	6.66
NM_033118	hsa-miR-342	6.66
NM_002742	hsa-miR-34a	6.61
NM_006357	hsa-miR-221	6.59
NM_182678	hsa-miR-221	6.59
NM_005876	hsa-miR-125a	6.49
NM_005397	hsa-miR-125a	6.46
NM_013368	hsa-miR-125a	6.44
NM_203344	hsa-miR-125a	6.44
NM_016097	hsa-miR-125a	6.42
NM_172217	hsa-miR-125a	6.4
NM_178026	hsa-miR-125a	6.4
NM_001759	hsa-let-7e	6.37
NM_020159	hsa-let-7e	6.36
NM_100486	hsa-miR-135a	6.36
NM_007216	hsa-miR-135a	6.35
NM_175709	hsa-miR-125a	6.35
NM_181507	hsa-miR-135a	6.35
NM_181508	hsa-miR-135a	6.35
NM_020770	hsa-miR-125a	6.33
NM_016628	hsa-miR-135a	6.32
NM_100264	hsa-miR-135a	6.32
NM_001789	hsa-let-7e	6.3
NM_201567	hsa-let-7e	6.3
NM_006195	hsa-let-7e	6.29
NM_018712	hsa-miR-34a	6.29
NM_001001434	hsa-miR-137	6.25
NM_004656	hsa-miR-125a	6.25
NM_016577	hsa-miR-125a	6.25
NM_021959	hsa-miR-34a	6.2
NM_014476	hsa-miR-137	6.14
NM_014640	hsa-let-7e	6.14
NM_018469	hsa-miR-135a	6.12
NM_002928	hsa-let-7e	6.1
NM_007249	hsa-miR-137	6.1
NM_004879	hsa-miR-34a	6.07
NM_003326	hsa-miR-125a	6.05
NM_000399	hsa-miR-137	6.04
NM_006320	hsa-miR-342	6.04
NM_001017	hsa-miR-137	6.02
NM_017662	hsa-let-7e	5.98
NM_014923	hsa-let-7e	5.97
NM_005730	hsa-miR-135a	5.93
NM_000033	hsa-miR-34a	5.92
NM_022166	hsa-miR-34a	5.92
NM_004064	hsa-miR-221	5.91
NM_001003682	hsa-miR-34a	5.86
NM_198317	hsa-miR-137	5.85
NM_198857	hsa-miR-137	5.85
NM_004263	hsa-miR-34a	5.84
NM_007064	hsa-miR-135a	5.83
NM_138927	hsa-miR-137	5.83
NM_003103	hsa-miR-137	5.8
NM_001742	hsa-miR-34a	5.79
NM_014853	hsa-miR-34a	5.77
NM_016026	hsa-miR-34a	5.75
NM_017633	hsa-miR-135a	5.74
NM_018121	hsa-let-7e	5.74
NM_015646	hsa-miR-221	5.73
NM_022837	hsa-miR-137	5.73
NM_001003805	hsa-miR-34a	5.72
NM_002586	hsa-let-7e	5.71
NM_006565	hsa-miR-221	5.71
NM_005079	hsa-miR-34a	5.67
NM_032242	hsa-miR-125a	5.67
NM_014747	hsa-miR-137	5.64
NM_016132	hsa-miR-135a	5.64
NM_182798	hsa-miR-221	5.63
NM_001954	hsa-miR-221	5.6
NM_013993	hsa-miR-221	5.6
NM_013994	hsa-miR-221	5.6
NM_134324	hsa-let-7e	5.6
NM_182799	hsa-miR-221	5.6
NM_182801	hsa-miR-221	5.6
NM_003144	hsa-miR-135a	5.58
NM_177966	hsa-let-7e	5.58
NM_016453	hsa-miR-135a	5.57
NM_184231	hsa-miR-135a	5.57
NM_005892	hsa-miR-135a	5.56
NM_032995	hsa-miR-135a	5.55
NM_052841	hsa-miR-137	5.55
NM_020777	hsa-miR-125a	5.54
NM_012264	hsa-miR-34a	5.5
NM_170781	hsa-miR-34a	5.5
NM_178126	hsa-miR-125a	5.49
NM_002859	hsa-miR-137	5.48
NM_004423	hsa-miR-125a	5.46
NM_173654	hsa-let-7e	5.46
NM_015995	hsa-miR-125a	5.44
NM_001150	hsa-miR-125a	5.42
NM_012069	hsa-miR-125a	5.42
NM_006295	hsa-miR-137	5.4
NM_020474	hsa-let-7e	5.4
NM_014369	hsa-miR-125a	5.39
NM_152493	hsa-let-7e	5.39
NM_030640	hsa-let-7e	5.38
NM_000901	hsa-miR-135a	5.36
NM_006562	hsa-miR-137	5.36
NM_007243	hsa-miR-125a	5.35
NM_014677	hsa-miR-135a	5.34
NM_170713	hsa-miR-342	5.32
NM_000231	hsa-miR-137	5.31
NM_003043	hsa-miR-137	5.31
NM_020850	hsa-miR-34a	5.27
NM_004101	hsa-miR-34a	5.26
NM_020727	hsa-miR-137	5.26
NM_004774	hsa-miR-137	5.22
NM_006270	hsa-miR-34a	5.21
NM_020792	hsa-miR-34a	5.21
NM_012479	hsa-miR-135a	5.19
NM_021045	hsa-let-7e	5.19
NM_052851	hsa-let-7e	5.19
NM_178006	hsa-let-7e	5.19
NM_178007	hsa-let-7e	5.19
NM_004451	hsa-miR-125a	5.18
NM_006094	hsa-let-7e	5.17
NM_024408	hsa-miR-34a	5.17
NM_182643	hsa-let-7e	5.17
NM_003145	hsa-miR-135a	5.16
NM_032575	hsa-miR-137	5.15
NM_003825	hsa-let-7e	5.14
NM_130798	hsa-let-7e	5.14
NM_025246	hsa-miR-34a	5.13
NM_178230	hsa-miR-221	5.12
NM_003901	hsa-miR-125a	5.11
NM_005637	hsa-miR-125a	5.1
NM_000025	hsa-let-7e	5.09
NM_016274	hsa-let-7e	5.09
NM_022918	hsa-miR-125a	5.08
NM_080621	hsa-miR-125a	5.08
NM_024893	hsa-miR-137	5.07
NM_174972	hsa-miR-137	5.06
NM_138926	hsa-miR-137	5.05
NM_153620	hsa-let-7e	5.04
NM_006066	hsa-miR-135a	5.02
NM_153326	hsa-miR-135a	5.02
NM_016114	hsa-miR-34a	5.01
NM_004470	hsa-miR-125a	5
NM_057092	hsa-miR-125a	5
NM_014690	hsa-miR-125a	4.99
NM_003983	hsa-miR-125a	4.97
NM_032355	hsa-miR-135a	4.97
NM_021809	hsa-miR-34a	4.96
NM_002142	hsa-let-7e	4.95
NM_014471	hsa-miR-135a	4.95
NM_178229	hsa-miR-34a	4.95
NM_003893	hsa-miR-125a	4.94
NM_030576	hsa-let-7e	4.93
NM_013304	hsa-miR-137	4.91
NM_138340	hsa-miR-125a	4.91
NM_000172	hsa-miR-137	4.9
NM_001186	hsa-let-7e	4.9
NM_002568	hsa-miR-125a	4.9
NM_005051	hsa-let-7e	4.9
NM_032857	hsa-miR-125a	4.9
NM_145109	hsa-miR-34a	4.9
NM_206866	hsa-let-7e	4.9
NM_006548	hsa-let-7e	4.89
NM_031227	hsa-miR-34a	4.89
NM_173514	hsa-let-7e	4.89
NM_015899	hsa-miR-125a	4.88
NM_031228	hsa-miR-34a	4.88
NM_170717	hsa-miR-342	4.88
NM_004095	hsa-miR-125a	4.87
NM_014270	hsa-miR-137	4.87
NM_020309	hsa-miR-125a	4.86
NM_033272	hsa-miR-125a	4.86
NM_172057	hsa-miR-34a	4.86
NM_004558	hsa-let-7e	4.85
NM_004901	hsa-miR-125a	4.84
NM_014871	hsa-miR-125a	4.84
NM_020364	hsa-miR-34a	4.84
NM_199054	hsa-miR-125a	4.84
NM_002998	hsa-miR-221	4.83
NM_000214	hsa-miR-34a	4.82
NM_004073	hsa-miR-125a	4.82
NM_201532	hsa-miR-34a	4.82
NM_003427	hsa-miR-125a	4.81
NM_030645	hsa-miR-125a	4.81
NM_020698	hsa-miR-34a	4.8
NM_020808	hsa-miR-137	4.79
NM_024811	hsa-miR-342	4.79
NM_173596	hsa-miR-137	4.79
NM_003601	hsa-miR-100	4.76
NM_022365	hsa-let-7e	4.76
NM_013381	hsa-let-7e	4.75
NM_032325	hsa-miR-125a	4.75
NM_014248	hsa-miR-135a	4.74
NM_016269	hsa-miR-34a	4.73
NM_170716	hsa-miR-342	4.72
NM_002401	hsa-let-7e	4.71
NM_203351	hsa-let-7e	4.71
NM_022778	hsa-miR-125a	4.7
NM_031362	hsa-miR-135a	4.7
NM_145171	hsa-miR-34a	4.7
NM_001001521	hsa-miR-137	4.67
NM_003211	hsa-miR-125a	4.67
NM_006759	hsa-miR-137	4.67
NM_152260	hsa-let-7e	4.67
NM_014912	hsa-let-7e	4.66
NM_152322	hsa-miR-34a	4.66
NM_153240	hsa-let-7e	4.66
NM_000091	hsa-miR-135a	4.65
NM_000124	hsa-let-7e	4.64
NM_015303	hsa-miR-137	4.64
NM_001002031	hsa-miR-125a	4.63
NM_001070	hsa-miR-125a	4.63
NM_005176	hsa-miR-125a	4.63
NM_014731	hsa-miR-34a	4.63
NM_017492	hsa-miR-342	4.63
NM_003931	hsa-miR-34a	4.62
NM_032727	hsa-miR-221	4.61
NM_006305	hsa-miR-34a	4.6
NM_024789	hsa-miR-125a	4.6
NM_031365	hsa-miR-135a	4.59
NM_031366	hsa-miR-135a	4.59
NM_004974	hsa-miR-137	4.58
NM_021260	hsa-miR-125a	4.58
NM_173828	hsa-miR-137	4.58
NM_178441	hsa-miR-125a	4.58
NM_207335	hsa-miR-125a	4.58
NM_020184	hsa-miR-135a	4.57
NM_024923	hsa-miR-125a	4.57
NM_144720	hsa-miR-34a	4.57
NM_001001331	hsa-miR-135a	4.56
NM_001683	hsa-miR-135a	4.56
NM_013449	hsa-miR-100	4.56
NM_006373	hsa-miR-34a	4.55
NM_006481	hsa-miR-125a	4.55
NM_032482	hsa-let-7e	4.55
NM_015288	hsa-miR-125a	4.54
NM_001005609	hsa-miR-342	4.53
NM_002581	hsa-let-7e	4.53
NM_000116	hsa-miR-125a	4.51
NM_016456	hsa-miR-135a	4.51
NM_016538	hsa-miR-125a	4.51
NM_181311	hsa-miR-125a	4.51
NM_181312	hsa-miR-125a	4.51
NM_181313	hsa-miR-125a	4.51
NM_031364	hsa-miR-135a	4.5
NM_003339	hsa-miR-342	4.49
NM_147188	hsa-miR-221	4.49
NM_004647	hsa-miR-135a	4.48
NM_019084	hsa-let-7e	4.48
NM_031468	hsa-miR-135a	4.48
NM_016147	hsa-miR-125a	4.47
NM_016279	hsa-miR-34a	4.47
NM_020210	hsa-miR-125a	4.46
NM_153181	hsa-miR-34a	4.46
NM_173829	hsa-let-7e	4.46
NM_198925	hsa-miR-125a	4.46
NM_022469	hsa-miR-34a	4.44
NM_015589	hsa-miR-342	4.43
NM_020344	hsa-miR-135a	4.43
NM_020440	hsa-miR-137	4.43
NM_003031	hsa-miR-135a	4.42
NM_003721	hsa-miR-125a	4.42
NM_032833	hsa-let-7e	4.42
NM_134440	hsa-miR-125a	4.42
NM_004844	hsa-miR-137	4.41
NM_005649	hsa-let-7e	4.41
NM_080422	hsa-miR-34a	4.4
NM_001655	hsa-miR-125a	4.39
NM_005249	hsa-miR-34a	4.39
NM_080423	hsa-miR-34a	4.39
NM_198279	hsa-miR-125a	4.39
NM_207311	hsa-miR-221	4.38
NM_003344	hsa-miR-137	4.37
NM_006243	hsa-miR-34a	4.37
NM_016090	hsa-miR-125a	4.37
NM_022336	hsa-miR-34a	4.37
NM_022763	hsa-let-7e	4.37
NM_182697	hsa-miR-137	4.37
NM_006454	hsa-miR-125a	4.36
NM_033449	hsa-miR-125a	4.36
NM_004738	hsa-miR-221	4.35
NM_016436	hsa-miR-125a	4.35
NM_031363	hsa-miR-135a	4.35
NM_138396	hsa-let-7e	4.35
NM_014618	hsa-miR-34a	4.34
NM_001844	hsa-miR-342	4.33
NM_021951	hsa-miR-135a	4.33
NM_024674	hsa-let-7e	4.33
NM_018416	hsa-miR-34a	4.32
NM_002252	hsa-miR-125a	4.31
NM_005180	hsa-miR-221	4.31
NM_006286	hsa-miR-342	4.3
NM_024852	hsa-let-7e	4.3
NM_052874	hsa-miR-137	4.3
NM_177422	hsa-let-7e	4.3
NM_001364	hsa-miR-135a	4.29
NM_002168	hsa-let-7e	4.29
NM_016399	hsa-miR-125a	4.29
NM_003098	hsa-miR-135a	4.27
NM_014290	hsa-miR-137	4.27
NM_021132	hsa-miR-137	4.27
NM_014759	hsa-miR-125a	4.26
NM_020155	hsa-let-7e	4.26
NM_153267	hsa-miR-125a	4.25
NM_015292	hsa-miR-125a	4.24
NM_148980	hsa-miR-34a	4.24
NM_004625	hsa-miR-137	4.21
NM_005754	hsa-miR-135a	4.21
NM_006478	hsa-miR-125a	4.21
NM_152236	hsa-miR-125a	4.21
NM_173582	hsa-let-7e	4.21
NM_198395	hsa-miR-135a	4.21
NM_003457	hsa-miR-34a	4.2
NM_006946	hsa-miR-34a	4.2
NM_017615	hsa-miR-221	4.2
NM_153354	hsa-miR-125a	4.19
NM_004702	hsa-miR-34a	4.18
NM_005274	hsa-let-7e	4.18
NM_012214	hsa-let-7e	4.18
NM_017797	hsa-miR-135a	4.18
NM_019061	hsa-miR-135a	4.17
NM_020453	hsa-miR-125a	4.17
NM_145245	hsa-miR-34a	4.17
NM_153223	hsa-let-7e	4.17
NM_003369	hsa-miR-125a	4.16
NM_005238	hsa-miR-125a	4.16
NM_014423	hsa-miR-34a	4.15
NM_004456	hsa-let-7e	4.14
NM_145735	hsa-miR-135a	4.14
NM_152998	hsa-let-7e	4.14
NM_001001933	hsa-miR-125a	4.13
NM_004716	hsa-miR-125a	4.13
NM_005113	hsa-miR-125a	4.13
NM_005740	hsa-miR-125a	4.13
NM_000034	hsa-miR-34a	4.11
NM_002603	hsa-miR-137	4.11
NM_004458	hsa-miR-34a	4.11
NM_020126	hsa-miR-137	4.11
NM_173685	hsa-let-7e	4.11
NM_198465	hsa-let-7e	4.11
NM_145179	hsa-miR-135a	4.1
NM_001152	hsa-miR-135a	4.09
NM_002033	hsa-miR-125a	4.09
NM_005845	hsa-miR-125a	4.09
NM_182569	hsa-let-7e	4.09
NM_000600	hsa-let-7e	4.08
NM_017726	hsa-miR-34a	4.08
NM_000212	hsa-let-7e	4.07
NM_004241	hsa-miR-34a	4.07
NM_004513	hsa-miR-125a	4.07
NM_015149	hsa-miR-135a	4.07
NM_030786	hsa-miR-137	4.06
NM_207577	hsa-miR-125a	4.06
NM_001003794	hsa-let-7e	4.04
NM_007283	hsa-let-7e	4.04
NM_005576	hsa-miR-125a	4.03
NM_007242	hsa-let-7e	4.03
NM_017644	hsa-let-7e	4.03
NM_002527	hsa-miR-221	4.02
NM_005097	hsa-miR-34a	4.02
NM_005439	hsa-miR-125a	4.02
NM_024524	hsa-miR-125a	4.02
NM_003719	hsa-miR-135a	4.01
NM_005575	hsa-miR-125a	4.01
NM_053029	hsa-miR-125a	4.01
NM_133455	hsa-miR-125a	4.01
NM_006823	hsa-miR-34a	4
NM_002959	hsa-miR-125a	3.99
NM_014015	hsa-miR-137	3.99
NM_013306	hsa-miR-34a	3.98
NM_021213	hsa-miR-125a	3.98
NM_032231	hsa-let-7e	3.98
NM_153377	hsa-let-7e	3.98
NM_014752	hsa-miR-34a	3.97
NM_022749	hsa-let-7e	3.97
NM_139131	hsa-let-7e	3.97
NM_001390	hsa-miR-135a	3.96
NM_002643	hsa-miR-221	3.96
NM_017911	hsa-let-7e	3.96
NM_032975	hsa-miR-135a	3.96
NM_032980	hsa-miR-135a	3.96
NM_002845	hsa-miR-34a	3.95
NM_015866	hsa-let-7e	3.95
NM_014992	hsa-miR-34a	3.94
NM_022140	hsa-miR-125a	3.94
NM_145733	hsa-miR-137	3.93
NM_000445	hsa-miR-137	3.92
NM_201378	hsa-miR-137	3.92
NM_201379	hsa-miR-137	3.92
NM_201380	hsa-miR-137	3.92
NM_201381	hsa-miR-137	3.92
NM_201382	hsa-miR-137	3.92
NM_201383	hsa-miR-137	3.92
NM_201384	hsa-miR-137	3.92
NM_002460	hsa-miR-125a	3.91
NM_002967	hsa-miR-221	3.91
NM_012219	hsa-miR-135a	3.91
NM_018113	hsa-miR-137	3.91
NM_019005	hsa-miR-125a	3.91
NM_018243	hsa-miR-125a	3.9
NM_004210	hsa-miR-135a	3.89
NM_014245	hsa-let-7e	3.89
NM_182497	hsa-miR-34a	3.89
NM_000945	hsa-miR-342	3.88
NM_004308	hsa-miR-34a	3.88
NM_006831	hsa-let-7e	3.88
NM_013302	hsa-miR-34a	3.88
NM_018896	hsa-miR-137	3.88
NM_198376	hsa-miR-137	3.88
NM_198377	hsa-miR-137	3.88
NM_198378	hsa-miR-137	3.88
NM_198379	hsa-miR-137	3.88
NM_198380	hsa-miR-137	3.88
NM_198382	hsa-miR-137	3.88
NM_198383	hsa-miR-137	3.88
NM_198384	hsa-miR-137	3.88
NM_198385	hsa-miR-137	3.88
NM_198386	hsa-miR-137	3.88
NM_198387	hsa-miR-137	3.88
NM_198388	hsa-miR-137	3.88
NM_001151	hsa-let-7e	3.87
NM_005382	hsa-miR-125a	3.87
NM_015346	hsa-let-7e	3.87
NM_017731	hsa-miR-221	3.87
NM_024586	hsa-miR-125a	3.87
NM_148904	hsa-miR-125a	3.87
NM_148905	hsa-miR-125a	3.87
NM_148906	hsa-miR-125a	3.87
NM_148907	hsa-miR-125a	3.87
NM_148908	hsa-miR-125a	3.87
NM_148909	hsa-miR-125a	3.87
NM_004295	hsa-miR-135a	3.86
NM_017931	hsa-miR-34a	3.86
NM_024701	hsa-miR-125a	3.86
NM_145751	hsa-miR-135a	3.86
NM_001001502	hsa-miR-221	3.85
NM_003036	hsa-miR-135a	3.85
NM_003085	hsa-miR-221	3.85
NM_016227	hsa-miR-34a	3.85
NM_015955	hsa-miR-125a	3.84
NM_170746	hsa-miR-135a	3.84
NM_004226	hsa-miR-221	3.83
NM_022058	hsa-miR-125a	3.83
NM_003383	hsa-miR-100	3.82
NM_004420	hsa-miR-137	3.81
NM_006186	hsa-miR-34a	3.81
NM_007260	hsa-miR-125a	3.81
NM_173560	hsa-let-7e	3.81
NM_207446	hsa-miR-125a	3.81
NM_013962	hsa-miR-342	3.8
NM_002718	hsa-miR-34a	3.79
NM_006206	hsa-miR-342	3.79
NM_013959	hsa-miR-342	3.79
NM_015911	hsa-miR-125a	3.79
NM_000076	hsa-miR-221	3.78
NM_003403	hsa-miR-34a	3.78
NM_004468	hsa-miR-342	3.78
NM_004789	hsa-miR-34a	3.78
NM_006253	hsa-miR-137	3.78
NM_007319	hsa-miR-135a	3.78
NM_014038	hsa-let-7e	3.78
NM_000038	hsa-miR-125a	3.77
NM_002390	hsa-miR-221	3.77
NM_003575	hsa-miR-34a	3.77
NM_004082	hsa-miR-125a	3.77
NM_020150	hsa-miR-34a	3.77
NM_023019	hsa-miR-125a	3.77
NM_032154	hsa-miR-125a	3.77
NM_152729	hsa-miR-125a	3.77
NM_207191	hsa-let-7e	3.77
NM_002892	hsa-miR-34a	3.76
NM_003458	hsa-miR-125a	3.76
NM_004384	hsa-miR-34a	3.76
NM_013958	hsa-miR-342	3.76
NM_032434	hsa-miR-34a	3.76
NM_002014	hsa-miR-137	3.75
NM_002112	hsa-miR-125a	3.75
NM_014771	hsa-miR-125a	3.75
NM_198993	hsa-miR-34a	3.75
NM_199051	hsa-miR-221	3.75
NM_001448	hsa-miR-125a	3.74
NM_024667	hsa-miR-125a	3.74
NM_003557	hsa-miR-34a	3.73
NM_017744	hsa-miR-135a	3.73
NM_138727	hsa-miR-135a	3.73
NM_138728	hsa-miR-135a	3.73
NM_152699	hsa-let-7e	3.73
NM_178145	hsa-miR-342	3.73
NM_015013	hsa-miR-137	3.72
NM_016612	hsa-miR-221	3.72
NM_002076	hsa-let-7e	3.71
NM_015250	hsa-miR-221	3.71
NM_032701	hsa-miR-125a	3.71
NM_033143	hsa-miR-125a	3.71
NM_053056	hsa-let-7e	3.71
NM_152678	hsa-miR-125a	3.71
NM_000701	hsa-miR-221	3.7
NM_078625	hsa-miR-135a	3.7
NM_130476	hsa-miR-125a	3.7
NM_003682	hsa-miR-125a	3.69
NM_021103	hsa-miR-34a	3.69
NM_130470	hsa-miR-125a	3.69
NM_130471	hsa-miR-125a	3.69
NM_130472	hsa-miR-125a	3.69
NM_130473	hsa-miR-125a	3.69
NM_183237	hsa-let-7e	3.69
NM_000403	hsa-let-7e	3.68
NM_001002295	hsa-miR-135a	3.68
NM_002051	hsa-miR-135a	3.68
NM_014603	hsa-miR-125a	3.68
NM_032557	hsa-let-7e	3.68
NM_198396	hsa-miR-137	3.68
NM_005023	hsa-miR-135a	3.67
NM_012482	hsa-miR-125a	3.67
NM_014517	hsa-miR-34a	3.67
NM_032780	hsa-miR-221	3.66
NM_001004303	hsa-miR-135a	3.65
NM_001100	hsa-let-7e	3.65
NM_002071	hsa-let-7e	3.65
NM_014735	hsa-miR-125a	3.65
NM_015076	hsa-miR-125a	3.65
NM_018173	hsa-let-7e	3.65
NM_024107	hsa-miR-34a	3.65
NM_024779	hsa-miR-135a	3.65
NM_024835	hsa-miR-135a	3.65
NM_207346	hsa-miR-125a	3.65
NM_015074	hsa-miR-125a	3.64
NM_020858	hsa-miR-221	3.64
NM_153616	hsa-miR-221	3.64
NM_153617	hsa-miR-221	3.64
NM_153618	hsa-miR-221	3.64
NM_181314	hsa-miR-125a	3.64
NM_001987	hsa-miR-125a	3.63
NM_002446	hsa-miR-125a	3.63
NM_015554	hsa-miR-34a	3.63
NM_030627	hsa-let-7e	3.63
NM_030795	hsa-miR-135a	3.63
NM_032146	hsa-miR-135a	3.63
NM_177976	hsa-miR-135a	3.63
NM_001001560	hsa-miR-135a	3.62
NM_005182	hsa-miR-137	3.62
NM_006401	hsa-miR-34a	3.62
NM_013365	hsa-miR-135a	3.62
NM_022737	hsa-miR-34a	3.62
NM_015518	hsa-miR-125a	3.61
NM_001259	hsa-miR-137	3.6
NM_014552	hsa-miR-125a	3.6
NM_017510	hsa-miR-125a	3.6
NM_032320	hsa-miR-135a	3.6
NM_032548	hsa-miR-125a	3.6
NM_172027	hsa-miR-125a	3.6
NM_172028	hsa-miR-125a	3.6
NM_198182	hsa-miR-125a	3.6
NM_002655	hsa-miR-137	3.59
NM_015117	hsa-let-7e	3.59
NM_017715	hsa-miR-34a	3.59
NM_020348	hsa-miR-125a	3.59
NM_023016	hsa-miR-125a	3.59
NM_198327	hsa-miR-135a	3.59
NM_198328	hsa-miR-135a	3.59
NM_001004106	hsa-miR-137	3.58
NM_003942	hsa-miR-34a	3.58
NM_145259	hsa-let-7e	3.58
NM_002082	hsa-miR-137	3.57
NM_012080	hsa-let-7e	3.57
NM_015138	hsa-miR-221	3.57
NM_016040	hsa-let-7e	3.56
NM_022078	hsa-let-7e	3.56
NM_152663	hsa-miR-125a	3.56
NM_003204	hsa-miR-34a	3.55
NM_006041	hsa-miR-100	3.55
NM_033375	hsa-miR-137	3.55
NM_173511	hsa-miR-137	3.55
NM_198686	hsa-let-7e	3.55
NM_003895	hsa-miR-34a	3.54
NM_004118	hsa-miR-125a	3.54
NM_005700	hsa-let-7e	3.54
NM_012475	hsa-let-7e	3.54
NM_014445	hsa-miR-137	3.54
NM_016572	hsa-let-7e	3.54
NM_018688	hsa-let-7e	3.54
NM_130474	hsa-miR-125a	3.54
NM_130475	hsa-miR-125a	3.54
NM_152346	hsa-miR-137	3.54
NM_003389	hsa-miR-125a	3.53
NM_006096	hsa-miR-34a	3.53
NM_007217	hsa-miR-221	3.53
NM_015982	hsa-miR-135a	3.53
NM_052820	hsa-miR-125a	3.53
NM_144677	hsa-miR-137	3.53
NM_145257	hsa-miR-135a	3.53
NM_145859	hsa-miR-221	3.53
NM_145860	hsa-miR-221	3.53
NM_183244	hsa-miR-125a	3.53
NM_183246	hsa-miR-125a	3.53
NM_198955	hsa-miR-137	3.53
NM_001092	hsa-miR-125a	3.52
NM_002890	hsa-miR-342	3.52
NM_021956	hsa-let-7e	3.52
NM_021962	hsa-miR-125a	3.52
NM_080672	hsa-miR-125a	3.52
NM_183063	hsa-let-7e	3.52
NM_000720	hsa-let-7e	3.51
NM_005824	hsa-let-7e	3.51
NM_014309	hsa-let-7e	3.51
NM_017770	hsa-miR-135a	3.51
NM_182920	hsa-miR-135a	3.51
NM_182978	hsa-let-7e	3.51
NM_000891	hsa-miR-135a	3.5
NM_014905	hsa-miR-125a	3.5
NM_017789	hsa-let-7e	3.5
NM_018970	hsa-miR-135a	3.5
NM_000024	hsa-let-7e	3.49
NM_000103	hsa-let-7e	3.49
NM_001204	hsa-miR-125a	3.49
NM_003690	hsa-miR-125a	3.49
NM_005628	hsa-miR-137	3.49
NM_022833	hsa-miR-125a	3.49
NM_031226	hsa-let-7e	3.49
NM_181093	hsa-let-7e	3.49
NM_001005473	hsa-let-7e	3.48
NM_005466	hsa-let-7e	3.48
NM_207386	hsa-miR-135a	3.48
NM_001810	hsa-miR-135a	3.47
NM_015565	hsa-let-7e	3.47
NM_033540	hsa-miR-125a	3.47
NM_198097	hsa-miR-137	3.47
NM_001156	hsa-miR-135a	3.46
NM_002207	hsa-miR-125a	3.46
NM_003957	hsa-miR-125a	3.46
NM_004034	hsa-miR-135a	3.46
NM_012296	hsa-miR-125a	3.46
NM_013272	hsa-miR-125a	3.46
NM_015125	hsa-miR-135a	3.46
NM_080491	hsa-miR-125a	3.46
NM_174911	hsa-let-7e	3.46
NM_003716	hsa-miR-137	3.45
NM_005230	hsa-miR-135a	3.45
NM_005793	hsa-let-7e	3.45
NM_006558	hsa-miR-135a	3.45
NM_183393	hsa-miR-137	3.45
NM_183394	hsa-miR-137	3.45
NM_002839	hsa-miR-135a	3.44
NM_004242	hsa-miR-137	3.44
NM_017747	hsa-miR-221	3.44
NM_130391	hsa-miR-135a	3.44
NM_130392	hsa-miR-135a	3.44
NM_130393	hsa-miR-135a	3.44
NM_173074	hsa-miR-221	3.44
NM_174886	hsa-miR-342	3.44
NM_178454	hsa-miR-125a	3.44
NM_198963	hsa-let-7e	3.44
NM_203403	hsa-miR-125a	3.44
NM_000602	hsa-miR-34a	3.43
NM_003330	hsa-miR-125a	3.43
NM_004199	hsa-let-7e	3.43
NM_014916	hsa-miR-135a	3.43
NM_018317	hsa-miR-137	3.43
NM_182398	hsa-miR-342	3.43
NM_182729	hsa-miR-125a	3.43
NM_182742	hsa-miR-125a	3.43
NM_182743	hsa-miR-125a	3.43
NM_001394	hsa-let-7e	3.42
NM_005415	hsa-let-7e	3.42
NM_032319	hsa-miR-137	3.42
NM_032960	hsa-miR-137	3.42
NM_052885	hsa-miR-34a	3.42
NM_057158	hsa-let-7e	3.42
NM_181862	hsa-miR-137	3.42
NM_002465	hsa-miR-137	3.41
NM_003899	hsa-miR-137	3.41
NM_022494	hsa-miR-135a	3.41
NM_002893	hsa-miR-221	3.4
NM_206819	hsa-miR-137	3.4
NM_206820	hsa-miR-137	3.4
NM_206821	hsa-miR-137	3.4
NM_003001	hsa-miR-34a	3.39
NM_004440	hsa-miR-137	3.39
NM_012172	hsa-let-7e	3.39
NM_024501	hsa-let-7e	3.39
NM_181712	hsa-miR-137	3.39
NM_183416	hsa-let-7e	3.39
NM_199050	hsa-miR-135a	3.39
NM_001358	hsa-miR-221	3.38
NM_003686	hsa-miR-137	3.38
NM_005252	hsa-miR-221	3.38
NM_014042	hsa-let-7e	3.38
NM_014978	hsa-miR-342	3.38
NM_015208	hsa-miR-137	3.38
NM_018053	hsa-let-7e	3.38
NM_018323	hsa-miR-125a	3.38
NM_021210	hsa-let-7e	3.38
NM_145798	hsa-miR-221	3.38
NM_016339	hsa-miR-125a	3.37
NM_020935	hsa-miR-125a	3.37
NM_147159	hsa-let-7e	3.37
NM_001385	hsa-miR-137	3.36
NM_006310	hsa-miR-342	3.36
NM_019842	hsa-miR-135a	3.36
NM_020783	hsa-miR-34a	3.36
NM_057089	hsa-let-7e	3.36
NM_138734	hsa-miR-34a	3.36
NM_178009	hsa-miR-135a	3.36
NM_203453	hsa-let-7e	3.36
NM_002633	hsa-miR-34a	3.35
NM_020645	hsa-miR-34a	3.35
NM_021612	hsa-miR-221	3.35
NM_024663	hsa-let-7e	3.35
NM_032781	hsa-miR-137	3.35
NM_138732	hsa-miR-34a	3.35
NM_177436	hsa-miR-137	3.35
NM_001001557	hsa-let-7e	3.34
NM_002111	hsa-miR-137	3.34
NM_002373	hsa-miR-34a	3.34
NM_018387	hsa-let-7e	3.34
NM_019106	hsa-miR-137	3.34
NM_020235	hsa-miR-221	3.34
NM_033346	hsa-miR-125a	3.34
NM_002569	hsa-miR-137	3.33
NM_003459	hsa-miR-34a	3.33
NM_003635	hsa-let-7e	3.33
NM_003640	hsa-let-7e	3.33
NM_005121	hsa-miR-135a	3.33
NM_020420	hsa-miR-34a	3.33
NM_032932	hsa-let-7e	3.33
NM_002092	hsa-miR-125a	3.32
NM_003794	hsa-miR-34a	3.32
NM_004540	hsa-miR-125a	3.32
NM_004884	hsa-let-7e	3.32
NM_006463	hsa-miR-135a	3.32
NM_013325	hsa-miR-34a	3.32
NM_025168	hsa-let-7e	3.32
NM_032046	hsa-miR-125a	3.32
NM_080617	hsa-miR-34a	3.32
NM_182966	hsa-miR-125a	3.32
NM_198467	hsa-miR-221	3.32
NM_201647	hsa-miR-135a	3.32
NM_213622	hsa-miR-135a	3.32
NM_002419	hsa-miR-125a	3.31
NM_004952	hsa-miR-137	3.31
NM_007001	hsa-let-7e	3.31
NM_015517	hsa-miR-125a	3.31
NM_198971	hsa-miR-125a	3.31
NM_001955	hsa-miR-125a	3.3
NM_003816	hsa-miR-125a	3.3
NM_005045	hsa-miR-34a	3.3
NM_014813	hsa-let-7e	3.3
NM_018358	hsa-miR-34a	3.3
NM_021627	hsa-let-7e	3.3
NM_025010	hsa-miR-34a	3.3
NM_025146	hsa-miR-34a	3.3
NM_030751	hsa-miR-342	3.3
NM_002553	hsa-miR-135a	3.29
NM_002755	hsa-miR-34a	3.29
NM_005308	hsa-miR-135a	3.29
NM_005644	hsa-miR-137	3.29
NM_006051	hsa-let-7e	3.29
NM_007372	hsa-miR-125a	3.29
NM_022758	hsa-miR-135a	3.29
NM_024294	hsa-miR-135a	3.29
NM_024718	hsa-miR-125a	3.29
NM_025126	hsa-miR-34a	3.29
NM_030791	hsa-miR-34a	3.29
NM_133172	hsa-let-7e	3.29
NM_133173	hsa-let-7e	3.29
NM_133174	hsa-let-7e	3.29
NM_138730	hsa-miR-137	3.29
NM_203499	hsa-miR-125a	3.29
NM_003745	hsa-let-7e	3.28
NM_005342	hsa-miR-125a	3.28
NM_015132	hsa-miR-34a	3.28
NM_033429	hsa-miR-135a	3.28
NM_152910	hsa-miR-135a	3.28
NM_182488	hsa-miR-125a	3.28
NM_000434	hsa-miR-125a	3.27
NM_024090	hsa-miR-125a	3.27
NM_178326	hsa-miR-34a	3.27
NM_181302	hsa-miR-135a	3.27
NM_001951	hsa-let-7e	3.26
NM_005853	hsa-miR-221	3.26
NM_017607	hsa-miR-135a	3.26
NM_020873	hsa-miR-135a	3.26
NM_022143	hsa-miR-342	3.26
NM_152600	hsa-miR-34a	3.26
NM_003150	hsa-miR-125a	3.25
NM_006713	hsa-miR-135a	3.25
NM_017813	hsa-miR-125a	3.25
NM_018108	hsa-miR-125a	3.25
NM_134428	hsa-miR-221	3.25
NM_138931	hsa-miR-34a	3.25
NM_139276	hsa-miR-125a	3.25
NM_144574	hsa-miR-135a	3.25
NM_170662	hsa-miR-135a	3.25
NM_172037	hsa-let-7e	3.25
NM_177979	hsa-miR-342	3.25
NM_181308	hsa-miR-135a	3.25
NM_199485	hsa-miR-34a	3.25
NM_001001485	hsa-miR-34a	3.24
NM_001316	hsa-miR-137	3.24
NM_003262	hsa-miR-135a	3.24
NM_003442	hsa-miR-135a	3.24
NM_005586	hsa-let-7e	3.24
NM_022039	hsa-miR-125a	3.24
NM_004723	hsa-miR-135a	3.23
NM_005027	hsa-miR-135a	3.23
NM_007371	hsa-let-7e	3.23
NM_012268	hsa-let-7e	3.23
NM_145734	hsa-miR-137	3.23
NM_147160	hsa-let-7e	3.23
NM_004979	hsa-miR-137	3.22
NM_007230	hsa-miR-125a	3.22
NM_013254	hsa-miR-135a	3.22
NM_016219	hsa-miR-125a	3.22
NM_176812	hsa-miR-135a	3.22
NM_177952	hsa-miR-34a	3.22
NM_003626	hsa-miR-34a	3.21
NM_020630	hsa-miR-125a	3.21
NM_005716	hsa-let-7e	3.2
NM_005889	hsa-miR-125a	3.2
NM_013309	hsa-let-7e	3.2
NM_014374	hsa-miR-137	3.2
NM_021093	hsa-let-7e	3.2
NM_202467	hsa-let-7e	3.2
NM_202468	hsa-let-7e	3.2
NM_202469	hsa-let-7e	3.2
NM_202470	hsa-let-7e	3.2
NM_202494	hsa-let-7e	3.2
NM_005834	hsa-let-7e	3.19
NM_007327	hsa-miR-342	3.19
NM_013400	hsa-miR-137	3.19
NM_016231	hsa-let-7e	3.19
NM_017740	hsa-miR-125a	3.19
NM_021569	hsa-miR-342	3.19
NM_021991	hsa-miR-125a	3.19
NM_175768	hsa-let-7e	3.19
NM_002628	hsa-miR-342	3.18
NM_173536	hsa-miR-135a	3.18
NM_175876	hsa-miR-221	3.18
NM_183387	hsa-miR-34a	3.18
NM_002656	hsa-miR-125a	3.17
NM_004354	hsa-miR-135a	3.17
NM_006718	hsa-miR-125a	3.17
NM_181528	hsa-let-7e	3.17
NM_001584	hsa-miR-34a	3.16
NM_006228	hsa-miR-34a	3.16
NM_015352	hsa-miR-34a	3.16
NM_016270	hsa-miR-342	3.16
NM_017423	hsa-miR-125a	3.16
NM_017811	hsa-miR-125a	3.16
NM_020921	hsa-miR-125a	3.16
NM_032364	hsa-miR-125a	3.16
NM_145313	hsa-miR-125a	3.16
NM_152890	hsa-let-7e	3.16
NM_182717	hsa-miR-125a	3.16
NM_182720	hsa-miR-125a	3.16
NM_182721	hsa-miR-125a	3.16
NM_182722	hsa-miR-125a	3.16
NM_182723	hsa-miR-125a	3.16
NM_182853	hsa-miR-125a	3.16
NM_183011	hsa-miR-125a	3.16
NM_183012	hsa-miR-125a	3.16
NM_183013	hsa-miR-125a	3.16
NM_198681	hsa-miR-34a	3.16
NM_000914	hsa-let-7e	3.15
NM_003161	hsa-miR-342	3.15
NM_005224	hsa-let-7e	3.15
NM_052839	hsa-let-7e	3.15
NM_144660	hsa-miR-137	3.15
NM_001001787	hsa-miR-137	3.14
NM_002715	hsa-miR-125a	3.14
NM_003272	hsa-miR-137	3.14
NM_017564	hsa-let-7e	3.14
NM_022003	hsa-miR-137	3.14
NM_024572	hsa-miR-125a	3.14
NM_138444	hsa-miR-135a	3.14
NM_001045	hsa-miR-135a	3.13
NM_002188	hsa-let-7e	3.13
NM_004069	hsa-miR-34a	3.13
NM_152624	hsa-miR-135a	3.13
NM_001860	hsa-let-7e	3.12
NM_002192	hsa-miR-135a	3.12
NM_014574	hsa-miR-34a	3.12
NM_139275	hsa-miR-125a	3.12
NM_001315	hsa-miR-125a	3.11
NM_014325	hsa-miR-34a	3.11
NM_032016	hsa-let-7e	3.11
NM_139012	hsa-miR-125a	3.11
NM_182767	hsa-let-7e	3.11
NM_015481	hsa-miR-125a	3.1
NM_021815	hsa-miR-135a	3.1
NM_024522	hsa-miR-137	3.1
NM_207442	hsa-let-7e	3.1
NM_001001586	hsa-miR-221	3.09
NM_001001702	hsa-miR-125a	3.09
NM_001003891	hsa-miR-125a	3.09
NM_003598	hsa-miR-125a	3.09
NM_014667	hsa-miR-135a	3.09
NM_014939	hsa-miR-135a	3.09
NM_015889	hsa-miR-125a	3.09
NM_016319	hsa-miR-135a	3.09
NM_030958	hsa-let-7e	3.09
NM_052855	hsa-miR-135a	3.09
NM_000639	hsa-let-7e	3.08
NM_001332	hsa-miR-34a	3.08
NM_002646	hsa-miR-125a	3.08
NM_002828	hsa-miR-137	3.08
NM_004759	hsa-miR-137	3.08
NM_024612	hsa-miR-137	3.08
NM_032866	hsa-let-7e	3.08
NM_152860	hsa-miR-125a	3.08
NM_181354	hsa-miR-137	3.08
NM_199484	hsa-miR-34a	3.08
NM_000844	hsa-miR-34a	3.07
NM_000845	hsa-miR-342	3.07
NM_001406	hsa-miR-34a	3.07
NM_005802	hsa-miR-135a	3.07
NM_006043	hsa-miR-100	3.07
NM_006380	hsa-let-7e	3.07
NM_030981	hsa-miR-135a	3.07
NM_032229	hsa-miR-125a	3.07
NM_053279	hsa-miR-137	3.07
NM_000991	hsa-miR-137	3.06
NM_004612	hsa-let-7e	3.06
NM_005433	hsa-miR-125a	3.06
NM_005940	hsa-let-7e	3.06
NM_006267	hsa-let-7e	3.06
NM_006279	hsa-miR-137	3.06
NM_012129	hsa-let-7e	3.06
NM_018490	hsa-let-7e	3.06
NM_020423	hsa-let-7e	3.06
NM_024293	hsa-miR-125a	3.06
NM_033260	hsa-miR-125a	3.06
NM_174963	hsa-miR-137	3.06
NM_174964	hsa-miR-137	3.06
NM_174966	hsa-miR-137	3.06
NM_174968	hsa-miR-137	3.06
NM_174969	hsa-miR-137	3.06
NM_174971	hsa-miR-137	3.06
NM_181701	hsa-miR-125a	3.06
NM_001395	hsa-let-7e	3.05
NM_003488	hsa-miR-125a	3.05
NM_003831	hsa-let-7e	3.05
NM_004742	hsa-miR-135a	3.05
NM_006426	hsa-miR-125a	3.05
NM_006660	hsa-miR-137	3.05
NM_006734	hsa-miR-125a	3.05
NM_017559	hsa-miR-34a	3.05
NM_018433	hsa-let-7e	3.05
NM_139014	hsa-miR-125a	3.05
NM_003728	hsa-miR-125a	3.04
NM_004529	hsa-miR-34a	3.04
NM_006603	hsa-miR-34a	3.04
NM_007361	hsa-let-7e	3.04
NM_012338	hsa-miR-125a	3.04
NM_016156	hsa-miR-135a	3.04
NM_133468	hsa-miR-135a	3.04
NM_153756	hsa-miR-135a	3.04
NM_201278	hsa-miR-135a	3.04
NM_201281	hsa-miR-135a	3.04
NM_004417	hsa-let-7e	3.03
NM_006016	hsa-let-7e	3.03
NM_133625	hsa-miR-125a	3.03
NM_174965	hsa-miR-137	3.03
NM_174967	hsa-miR-137	3.03
NM_174970	hsa-miR-137	3.03
NM_000189	hsa-let-7e	3.02
NM_015071	hsa-miR-34a	3.02
NM_019590	hsa-miR-34a	3.02
NM_080670	hsa-miR-125a	3.02
NM_001002924	hsa-miR-125a	3.01
NM_004475	hsa-miR-125a	3.01
NM_004496	hsa-miR-100	3.01
NM_019859	hsa-miR-221	3.01
NM_024573	hsa-let-7e	3.01
NM_032800	hsa-miR-135a	3.01
NM_152272	hsa-miR-34a	3.01
NM_152424	hsa-miR-34a	3.01
NM_000872	hsa-miR-221	3
NM_001005476	hsa-miR-125a	3
NM_003628	hsa-miR-125a	3
NM_005756	hsa-miR-34a	3
NM_014655	hsa-miR-34a	3
NM_016505	hsa-miR-34a	3
NM_019860	hsa-miR-221	3
NM_021813	hsa-miR-137	3
NM_024721	hsa-miR-34a	3
NM_032632	hsa-miR-125a	3
NM_145296	hsa-miR-135a	3
NM_178500	hsa-miR-135a	3
NM_001895	hsa-miR-125a	2.99
NM_004770	hsa-miR-137	2.99
NM_031481	hsa-let-7e	2.99
NM_177559	hsa-miR-125a	2.99
NM_177560	hsa-miR-125a	2.99
NM_181874	hsa-miR-34a	2.99
NM_003342	hsa-miR-137	2.98
NM_182757	hsa-miR-125a	2.98
NM_198581	hsa-miR-137	2.98
NM_001273	hsa-let-7e	2.97
NM_004407	hsa-let-7e	2.97
NM_004559	hsa-miR-137	2.97
NM_005124	hsa-miR-135a	2.97
NM_006618	hsa-miR-135a	2.97
NM_015256	hsa-miR-137	2.97
NM_015622	hsa-miR-137	2.97
NM_022133	hsa-let-7e	2.97
NM_152836	hsa-let-7e	2.97
NM_152837	hsa-let-7e	2.97
NM_001003694	hsa-miR-125a	2.96
NM_001004304	hsa-let-7e	2.96
NM_001635	hsa-miR-221	2.96
NM_004634	hsa-miR-125a	2.96
NM_018984	hsa-let-7e	2.96
NM_139316	hsa-miR-221	2.96
NM_002193	hsa-miR-34a	2.95
NM_005776	hsa-miR-135a	2.95
NM_006914	hsa-miR-137	2.95
NM_015609	hsa-miR-125a	2.95
NM_019085	hsa-let-7e	2.95
NM_032829	hsa-miR-342	2.95
NM_033225	hsa-miR-135a	2.95
NM_033450	hsa-let-7e	2.95
NM_145012	hsa-miR-137	2.95
NM_152896	hsa-let-7e	2.95
NM_194352	hsa-miR-125a	2.95
NM_001530	hsa-miR-135a	2.94
NM_012200	hsa-miR-34a	2.94
NM_016174	hsa-let-7e	2.94
NM_024713	hsa-let-7e	2.94
NM_198563	hsa-let-7e	2.94
NM_002721	hsa-miR-221	2.93
NM_016626	hsa-miR-34a	2.93
NM_012097	hsa-let-7e	2.92
NM_014666	hsa-miR-137	2.92
NM_015630	hsa-miR-100	2.92
NM_018275	hsa-miR-125a	2.92
NM_018488	hsa-miR-125a	2.92
NM_130459	hsa-miR-125a	2.92
NM_138980	hsa-miR-221	2.92
NM_138982	hsa-miR-221	2.92
NM_177985	hsa-let-7e	2.92
NM_001002847	hsa-miR-125a	2.91
NM_002070	hsa-miR-221	2.91
NM_002230	hsa-miR-125a	2.91
NM_005402	hsa-miR-221	2.91
NM_016021	hsa-miR-221	2.91
NM_016125	hsa-let-7e	2.91
NM_017804	hsa-miR-125a	2.91
NM_032682	hsa-miR-34a	2.91
NM_033427	hsa-miR-135a	2.91
NM_147156	hsa-miR-135a	2.91
NM_198336	hsa-miR-221	2.91
NM_006875	hsa-miR-135a	2.9
NM_015975	hsa-miR-125a	2.9
NM_022898	hsa-miR-135a	2.9
NM_138576	hsa-miR-135a	2.9
NM_000555	hsa-let-7e	2.89
NM_001967	hsa-miR-137	2.89
NM_006852	hsa-miR-125a	2.89
NM_022726	hsa-let-7e	2.89
NM_178151	hsa-let-7e	2.89
NM_178152	hsa-let-7e	2.89
NM_178153	hsa-let-7e	2.89
NM_005137	hsa-miR-342	2.88
NM_005632	hsa-miR-135a	2.88
NM_006336	hsa-miR-34a	2.88
NM_014790	hsa-miR-135a	2.88
NM_177978	hsa-miR-342	2.88
NM_003851	hsa-miR-135a	2.87
NM_004337	hsa-miR-34a	2.87
NM_004520	hsa-let-7e	2.87
NM_004958	hsa-miR-100	2.87
NM_005736	hsa-miR-34a	2.87
NM_006951	hsa-let-7e	2.87
NM_012154	hsa-miR-100	2.87
NM_014764	hsa-miR-125a	2.87
NM_019610	hsa-miR-137	2.87
NM_019613	hsa-miR-135a	2.87
NM_152704	hsa-miR-125a	2.87
NM_199138	hsa-miR-125a	2.87
NM_199331	hsa-let-7e	2.87
NM_199332	hsa-let-7e	2.87
NM_001660	hsa-miR-221	2.86
NM_004645	hsa-let-7e	2.86
NM_005009	hsa-let-7e	2.86
NM_054110	hsa-let-7e	2.86
NM_144499	hsa-miR-137	2.86
NM_147131	hsa-miR-34a	2.86
NM_001003800	hsa-miR-221	2.85
NM_004841	hsa-miR-125a	2.85
NM_170692	hsa-miR-125a	2.85
NM_000801	hsa-miR-135a	2.84
NM_001284	hsa-miR-137	2.84
NM_004503	hsa-miR-125a	2.84
NM_005542	hsa-miR-221	2.84
NM_016271	hsa-miR-135a	2.84
NM_139244	hsa-let-7e	2.84
NM_145906	hsa-let-7e	2.84
NM_153693	hsa-miR-125a	2.84
NM_178155	hsa-miR-342	2.84
NM_198128	hsa-miR-135a	2.84
NM_017780	hsa-let-7e	2.83
NM_019012	hsa-miR-137	2.83
NM_133370	hsa-miR-137	2.83
NM_004277	hsa-let-7e	2.82
NM_014345	hsa-let-7e	2.82
NM_032558	hsa-miR-125a	2.82
NM_002031	hsa-miR-135a	2.81
NM_013386	hsa-let-7e	2.81
NM_014139	hsa-let-7e	2.81
NM_014849	hsa-miR-137	2.81
NM_020836	hsa-let-7e	2.81
NM_152739	hsa-let-7e	2.81
NM_182682	hsa-miR-137	2.81
NM_198337	hsa-miR-221	2.81
NM_213651	hsa-let-7e	2.81
NM_001791	hsa-miR-137	2.8
NM_003618	hsa-let-7e	2.8
NM_004735	hsa-let-7e	2.8
NM_004756	hsa-let-7e	2.8
NM_015103	hsa-let-7e	2.8
NM_018569	hsa-miR-100	2.8
NM_020818	hsa-miR-137	2.8
NM_053024	hsa-miR-342	2.8
NM_002753	hsa-miR-221	2.79
NM_005552	hsa-miR-221	2.79
NM_005625	hsa-miR-135a	2.79
NM_020354	hsa-miR-135a	2.79
NM_138981	hsa-miR-221	2.79
NM_003632	hsa-miR-135a	2.78
NM_004922	hsa-let-7e	2.78
NM_014757	hsa-miR-137	2.78
NM_015320	hsa-miR-135a	2.78
NM_015397	hsa-miR-221	2.78
NM_015548	hsa-let-7e	2.78
NM_022845	hsa-miR-125a	2.78
NM_198597	hsa-let-7e	2.78
NM_000964	hsa-miR-135a	2.77
NM_001001481	hsa-miR-125a	2.77
NM_001946	hsa-miR-125a	2.77
NM_005112	hsa-miR-125a	2.77
NM_015173	hsa-miR-125a	2.77
NM_017491	hsa-miR-125a	2.77
NM_017495	hsa-let-7e	2.77
NM_018299	hsa-miR-125a	2.77
NM_022652	hsa-miR-125a	2.77
NM_138471	hsa-let-7e	2.77
NM_006451	hsa-miR-221	2.76
NM_014948	hsa-miR-135a	2.76
NM_020676	hsa-miR-125a	2.76
NM_022735	hsa-miR-34a	2.76
NM_145753	hsa-miR-135a	2.76
NM_182789	hsa-miR-221	2.76
NM_183323	hsa-miR-221	2.76
NM_199415	hsa-miR-135a	2.76
NM_000435	hsa-miR-221	2.75
NM_170665	hsa-let-7e	2.75
NM_175865	hsa-let-7e	2.75
NM_001755	hsa-miR-125a	2.74
NM_002719	hsa-miR-125a	2.74
NM_005985	hsa-miR-125a	2.74
NM_014577	hsa-miR-137	2.74
NM_018061	hsa-let-7e	2.74
NM_178586	hsa-miR-125a	2.74
NM_002632	hsa-miR-34a	2.73
NM_017409	hsa-miR-221	2.73
NM_032431	hsa-miR-125a	2.73
NM_172230	hsa-miR-125a	2.73
NM_174887	hsa-miR-137	2.73
NM_181054	hsa-miR-135a	2.73
NM_002040	hsa-let-7e	2.72
NM_005328	hsa-let-7e	2.72
NM_014112	hsa-miR-125a	2.72
NM_014182	hsa-miR-135a	2.72
NM_022566	hsa-let-7e	2.72
NM_032181	hsa-miR-125a	2.72
NM_032582	hsa-let-7e	2.72
NM_080790	hsa-miR-342	2.72
NM_145809	hsa-let-7e	2.72
NM_178826	hsa-miR-135a	2.72
NM_182931	hsa-let-7e	2.72
NM_198547	hsa-miR-342	2.72
NM_005229	hsa-miR-135a	2.71
NM_006913	hsa-let-7e	2.71
NM_007007	hsa-miR-125a	2.71
NM_016644	hsa-miR-137	2.71
NM_024092	hsa-miR-34a	2.71
NM_031866	hsa-miR-100	2.71
NM_033222	hsa-miR-135a	2.71
NM_175884	hsa-let-7e	2.71
NM_181459	hsa-let-7e	2.71
NM_213662	hsa-let-7e	2.71
NM_001677	hsa-miR-135a	2.7
NM_002355	hsa-miR-125a	2.7
NM_004395	hsa-miR-221	2.7
NM_006153	hsa-miR-137	2.7
NM_018711	hsa-miR-34a	2.7
NM_080881	hsa-miR-221	2.7
NM_130469	hsa-miR-135a	2.7
NM_003304	hsa-miR-135a	2.69
NM_015455	hsa-miR-34a	2.69
NM_024878	hsa-miR-125a	2.69
NM_181460	hsa-let-7e	2.69
NM_198513	hsa-miR-125a	2.69
NM_001001482	hsa-miR-125a	2.68
NM_001198	hsa-miR-125a	2.68
NM_152688	hsa-miR-221	2.68
NM_175908	hsa-miR-135a	2.68
NM_182907	hsa-miR-125a	2.68
NM_001838	hsa-let-7e	2.67
NM_002710	hsa-miR-135a	2.67
NM_004186	hsa-let-7e	2.67
NM_004419	hsa-miR-135a	2.67
NM_005211	hsa-miR-34a	2.67
NM_006378	hsa-miR-125a	2.67
NM_014319	hsa-miR-137	2.67
NM_017979	hsa-miR-342	2.67
NM_019593	hsa-let-7e	2.67
NM_001554	hsa-miR-221	2.66
NM_001995	hsa-miR-34a	2.66
NM_002731	hsa-miR-34a	2.66
NM_004177	hsa-let-7e	2.66
NM_015265	hsa-miR-125a	2.66
NM_015541	hsa-let-7e	2.66
NM_017519	hsa-miR-342	2.66
NM_017927	hsa-miR-125a	2.66
NM_020062	hsa-miR-34a	2.66
NM_152264	hsa-miR-135a	2.66
NM_001095	hsa-miR-125a	2.65
NM_003013	hsa-miR-221	2.65
NM_004235	hsa-miR-135a	2.65
NM_004972	hsa-miR-135a	2.65
NM_005477	hsa-miR-125a	2.65
NM_020039	hsa-miR-125a	2.65
NM_020834	hsa-miR-125a	2.65
NM_033083	hsa-miR-125a	2.65
NM_002298	hsa-miR-135a	2.64
NM_002310	hsa-miR-125a	2.64
NM_006534	hsa-let-7e	2.64
NM_014761	hsa-miR-125a	2.64
NM_031935	hsa-miR-137	2.64
NM_031953	hsa-miR-137	2.64
NM_033326	hsa-miR-342	2.64
NM_178496	hsa-miR-135a	2.64
NM_181659	hsa-let-7e	2.64
NM_006861	hsa-miR-137	2.63
NM_014956	hsa-let-7e	2.63
NM_016356	hsa-miR-137	2.63
NM_018951	hsa-miR-135a	2.63
NM_019094	hsa-miR-135a	2.63
NM_032552	hsa-miR-137	2.63
NM_080789	hsa-miR-342	2.63
NM_153715	hsa-miR-135a	2.63
NM_199040	hsa-miR-135a	2.63
NM_005920	hsa-let-7e	2.62
NM_014859	hsa-miR-137	2.62
NM_018945	hsa-miR-135a	2.62
NM_023929	hsa-let-7e	2.62
NM_032603	hsa-let-7e	2.62
NM_139136	hsa-let-7e	2.62
NM_153748	hsa-let-7e	2.62
NM_002199	hsa-miR-221	2.61
NM_003999	hsa-let-7e	2.61
NM_004392	hsa-miR-221	2.61
NM_005099	hsa-miR-125a	2.61
NM_006622	hsa-miR-342	2.61
NM_006693	hsa-let-7e	2.61
NM_080759	hsa-miR-221	2.61
NM_080760	hsa-miR-221	2.61
NM_181457	hsa-let-7e	2.61
NM_207313	hsa-miR-125a	2.61
NM_001702	hsa-miR-125a	2.6
NM_002196	hsa-miR-100	2.6
NM_002881	hsa-let-7e	2.6
NM_003069	hsa-miR-221	2.6
NM_005607	hsa-miR-135a	2.6
NM_005785	hsa-miR-34a	2.6
NM_006557	hsa-miR-137	2.6
NM_006791	hsa-miR-221	2.6
NM_017672	hsa-miR-135a	2.6
NM_017759	hsa-let-7e	2.6
NM_024657	hsa-miR-137	2.6
NM_030758	hsa-miR-137	2.6
NM_139035	hsa-miR-221	2.6
NM_153831	hsa-miR-135a	2.6
NM_206839	hsa-miR-221	2.6
NM_001518	hsa-let-7e	2.59
NM_002524	hsa-let-7e	2.59
NM_005911	hsa-miR-125a	2.59
NM_006464	hsa-miR-125a	2.59
NM_015318	hsa-miR-137	2.59
NM_016531	hsa-miR-125a	2.59
NM_020764	hsa-let-7e	2.59
NM_022822	hsa-miR-125a	2.59
NM_032999	hsa-let-7e	2.59
NM_033000	hsa-let-7e	2.59
NM_033001	hsa-let-7e	2.59
NM_178177	hsa-miR-137	2.59
NM_183377	hsa-miR-34a	2.59
NM_198991	hsa-miR-135a	2.59
NM_001846	hsa-let-7e	2.58
NM_002703	hsa-miR-125a	2.58
NM_003684	hsa-miR-135a	2.58
NM_014779	hsa-let-7e	2.58
NM_015447	hsa-miR-34a	2.58
NM_016480	hsa-miR-221	2.58
NM_018698	hsa-let-7e	2.58
NM_020132	hsa-miR-137	2.58
NM_020428	hsa-miR-34a	2.58
NM_139279	hsa-miR-34a	2.58
NM_183380	hsa-let-7e	2.58
NM_001674	hsa-miR-135a	2.57
NM_003758	hsa-miR-137	2.57
NM_014918	hsa-miR-135a	2.57
NM_015336	hsa-miR-34a	2.57
NM_030648	hsa-miR-342	2.57
NM_153020	hsa-miR-125a	2.57
NM_173728	hsa-let-7e	2.57
NM_000572	hsa-let-7e	2.56
NM_002953	hsa-miR-125a	2.56
NM_005281	hsa-miR-135a	2.56
NM_006832	hsa-miR-221	2.56
NM_018650	hsa-miR-125a	2.56
NM_000141	hsa-miR-125a	2.55
NM_000616	hsa-miR-221	2.55
NM_005254	hsa-miR-135a	2.55
NM_006091	hsa-miR-125a	2.55
NM_016654	hsa-miR-135a	2.55
NM_022969	hsa-miR-125a	2.55
NM_022970	hsa-miR-125a	2.55
NM_022972	hsa-miR-125a	2.55
NM_022975	hsa-miR-125a	2.55
NM_023029	hsa-miR-125a	2.55
NM_023030	hsa-miR-125a	2.55
NM_023031	hsa-miR-125a	2.55
NM_024631	hsa-miR-137	2.55
NM_031215	hsa-miR-137	2.55
NM_199129	hsa-miR-135a	2.55
NM_002660	hsa-miR-221	2.54
NM_024847	hsa-let-7e	2.54
NM_182811	hsa-miR-221	2.54
NM_207444	hsa-miR-34a	2.54
NM_000089	hsa-let-7e	2.53
NM_000165	hsa-miR-125a	2.53
NM_001001890	hsa-miR-135a	2.53
NM_001754	hsa-miR-135a	2.53
NM_006625	hsa-miR-135a	2.53
NM_014876	hsa-miR-135a	2.53
NM_017786	hsa-miR-221	2.53
NM_002897	hsa-miR-221	2.52
NM_003185	hsa-miR-135a	2.52
NM_012082	hsa-miR-221	2.52
NM_016836	hsa-miR-221	2.52
NM_016839	hsa-miR-221	2.52
NM_032982	hsa-miR-125a	2.52
NM_058172	hsa-miR-125a	2.52
NM_170675	hsa-let-7e	2.52
NM_170676	hsa-let-7e	2.52
NM_005522	hsa-miR-100	2.51
NM_014212	hsa-let-7e	2.51
NM_014573	hsa-miR-135a	2.51
NM_016396	hsa-let-7e	2.51
NM_133175	hsa-let-7e	2.51
NM_181458	hsa-let-7e	2.51
NM_182970	hsa-miR-137	2.51
NM_198526	hsa-let-7e	2.51
NM_001003812	hsa-miR-137	2.5
NM_001949	hsa-miR-125a	2.5
NM_005094	hsa-miR-125a	2.5
NM_006925	hsa-miR-137	2.5
NM_017699	hsa-miR-34a	2.5
NM_018963	hsa-miR-125a	2.5
NM_020390	hsa-miR-125a	2.5
NM_020988	hsa-miR-221	2.5
NM_133176	hsa-let-7e	2.5
NM_175873	hsa-let-7e	2.5
NM_001429	hsa-miR-342	2.49
NM_007191	hsa-miR-137	2.49
NM_033161	hsa-let-7e	2.49
NM_002449	hsa-miR-135a	2.48
NM_003074	hsa-let-7e	2.48
NM_012388	hsa-let-7e	2.48
NM_018334	hsa-miR-137	2.48
NM_023028	hsa-miR-125a	2.48
NM_024639	hsa-miR-135a	2.48
NM_024704	hsa-miR-221	2.48
NM_206855	hsa-miR-125a	2.48
NM_001773	hsa-miR-125a	2.47
NM_199005	hsa-miR-135a	2.47
NM_207424	hsa-miR-137	2.47
NM_001546	hsa-miR-342	2.46
NM_005665	hsa-miR-135a	2.46
NM_014715	hsa-miR-137	2.46
NM_020178	hsa-miR-34a	2.46
NM_021111	hsa-miR-135a	2.46
NM_024954	hsa-miR-125a	2.46
NM_032196	hsa-miR-342	2.46
NM_032810	hsa-miR-135a	2.46
NM_080862	hsa-miR-125a	2.46
NM_152496	hsa-miR-221	2.46
NM_175568	hsa-let-7e	2.46
NM_003257	hsa-miR-137	2.45
NM_004331	hsa-miR-221	2.45
NM_014001	hsa-let-7e	2.45
NM_021240	hsa-miR-137	2.45
NM_138619	hsa-let-7e	2.45
NM_175610	hsa-miR-137	2.45
NM_178565	hsa-let-7e	2.45
NM_181671	hsa-miR-135a	2.45
NM_194301	hsa-miR-221	2.45
NM_012328	hsa-let-7e	2.44
NM_014006	hsa-miR-125a	2.44
NM_015092	hsa-miR-125a	2.44
NM_020213	hsa-let-7e	2.44
NM_052911	hsa-miR-221	2.44
NM_183425	hsa-let-7e	2.44
NM_207371	hsa-let-7e	2.44
NM_002147	hsa-miR-221	2.43
NM_004449	hsa-miR-137	2.43
NM_014682	hsa-miR-125a	2.43
NM_015194	hsa-miR-137	2.43
NM_016591	hsa-let-7e	2.43
NM_017586	hsa-let-7e	2.43
NM_022730	hsa-miR-125a	2.43
NM_024085	hsa-miR-34a	2.43
NM_153043	hsa-miR-125a	2.43
NM_182918	hsa-miR-137	2.43
NM_001117	hsa-miR-135a	2.42
NM_003173	hsa-miR-125a	2.42
NM_004854	hsa-miR-137	2.42
NM_012294	hsa-miR-125a	2.42
NM_014002	hsa-let-7e	2.42
NM_014409	hsa-miR-125a	2.42
NM_024312	hsa-let-7e	2.42
NM_025154	hsa-miR-125a	2.42
NM_005187	hsa-let-7e	2.41
NM_017590	hsa-miR-34a	2.41
NM_024015	hsa-miR-34a	2.41
NM_052880	hsa-let-7e	2.41
NM_153261	hsa-miR-137	2.41
NM_175931	hsa-let-7e	2.41
NM_207344	hsa-let-7e	2.41
NM_001408	hsa-miR-125a	2.4
NM_003972	hsa-miR-135a	2.4
NM_004329	hsa-miR-135a	2.4
NM_006403	hsa-miR-125a	2.4
NM_018332	hsa-let-7e	2.4
NM_021033	hsa-miR-135a	2.4
NM_138925	hsa-miR-137	2.4
NM_000965	hsa-miR-135a	2.39
NM_003153	hsa-miR-135a	2.39
NM_003385	hsa-let-7e	2.39
NM_016152	hsa-miR-135a	2.39
NM_152442	hsa-miR-221	2.39
NM_153350	hsa-miR-135a	2.39
NM_001001924	hsa-miR-125a	2.38
NM_001001925	hsa-miR-125a	2.38
NM_001001931	hsa-miR-125a	2.38
NM_017902	hsa-miR-135a	2.38
NM_017933	hsa-miR-34a	2.38
NM_018184	hsa-miR-34a	2.38
NM_020749	hsa-miR-125a	2.38
NM_024580	hsa-miR-342	2.38
NM_031422	hsa-miR-137	2.38
NM_144599	hsa-miR-125a	2.38
NM_001855	hsa-let-7e	2.37
NM_001879	hsa-miR-125a	2.37
NM_001933	hsa-let-7e	2.37
NM_012238	hsa-miR-135a	2.37
NM_012266	hsa-miR-125a	2.37
NM_014323	hsa-miR-221	2.37
NM_014352	hsa-miR-135a	2.37
NM_015457	hsa-miR-137	2.37
NM_016072	hsa-let-7e	2.37
NM_017753	hsa-miR-221	2.37
NM_017974	hsa-let-7e	2.37
NM_030803	hsa-let-7e	2.37
NM_032050	hsa-miR-221	2.37
NM_052840	hsa-miR-34a	2.37
NM_145818	hsa-miR-125a	2.37
NM_194291	hsa-let-7e	2.37
NM_198890	hsa-let-7e	2.37
NM_207299	hsa-miR-221	2.37
NM_000598	hsa-miR-34a	2.36
NM_004061	hsa-miR-137	2.36
NM_004346	hsa-let-7e	2.36
NM_004821	hsa-let-7e	2.36
NM_005569	hsa-miR-135a	2.36
NM_013281	hsa-miR-137	2.36
NM_016733	hsa-miR-135a	2.36
NM_017554	hsa-miR-125a	2.36
NM_022731	hsa-miR-135a	2.36
NM_030805	hsa-miR-34a	2.36
NM_032991	hsa-let-7e	2.36
NM_198391	hsa-miR-137	2.36
NM_000302	hsa-miR-34a	2.35
NM_003651	hsa-miR-137	2.35
NM_004382	hsa-miR-34a	2.35
NM_012290	hsa-miR-135a	2.35
NM_013390	hsa-let-7e	2.35
NM_014023	hsa-let-7e	2.35
NM_014729	hsa-miR-125a	2.35
NM_015396	hsa-let-7e	2.35
NM_018375	hsa-miR-125a	2.35
NM_203350	hsa-miR-135a	2.35
NM_000495	hsa-let-7e	2.34
NM_001148	hsa-miR-34a	2.34
NM_004504	hsa-miR-221	2.34
NM_006313	hsa-miR-135a	2.34
NM_014683	hsa-let-7e	2.34
NM_032145	hsa-let-7e	2.34
NM_032813	hsa-miR-137	2.34
NM_033380	hsa-let-7e	2.34
NM_033381	hsa-let-7e	2.34
NM_152694	hsa-let-7e	2.34
NM_175854	hsa-miR-34a	2.34
NM_206909	hsa-let-7e	2.34
NM_000723	hsa-miR-125a	2.33
NM_002265	hsa-miR-342	2.33
NM_002940	hsa-miR-135a	2.33
NM_003139	hsa-miR-34a	2.33
NM_007275	hsa-let-7e	2.33
NM_007359	hsa-miR-125a	2.33
NM_178812	hsa-miR-135a	2.33
NM_001699	hsa-miR-34a	2.32
NM_003589	hsa-miR-137	2.32
NM_005910	hsa-miR-34a	2.32
NM_014909	hsa-miR-221	2.32
NM_015374	hsa-miR-221	2.32
NM_019074	hsa-miR-125a	2.32
NM_020640	hsa-miR-221	2.32
NM_032211	hsa-let-7e	2.32
NM_152520	hsa-miR-135a	2.32
NM_152579	hsa-miR-137	2.32
NM_198549	hsa-miR-125a	2.32
NM_000090	hsa-let-7e	2.31
NM_000725	hsa-miR-34a	2.31
NM_001617	hsa-miR-125a	2.31
NM_001952	hsa-miR-137	2.31
NM_007038	hsa-let-7e	2.31
NM_012124	hsa-miR-137	2.31
NM_017483	hsa-miR-125a	2.31
NM_017485	hsa-miR-125a	2.31
NM_017486	hsa-miR-125a	2.31
NM_017553	hsa-miR-342	2.31
NM_194294	hsa-miR-125a	2.31
NM_212540	hsa-miR-137	2.31
NM_001004354	hsa-let-7e	2.3
NM_001439	hsa-miR-135a	2.3
NM_002714	hsa-miR-34a	2.3
NM_014990	hsa-miR-221	2.3
NM_019008	hsa-let-7e	2.3
NM_024329	hsa-let-7e	2.3
NM_152716	hsa-miR-135a	2.3
NM_207015	hsa-miR-135a	2.3
NM_003081	hsa-miR-221	2.29
NM_015568	hsa-let-7e	2.29
NM_016022	hsa-miR-34a	2.29
NM_030927	hsa-miR-125a	2.29
NM_032246	hsa-miR-221	2.29
NM_130811	hsa-miR-221	2.29
NM_153634	hsa-miR-137	2.29
NM_000599	hsa-miR-137	2.28
NM_001105	hsa-miR-137	2.28
NM_002268	hsa-let-7e	2.28
NM_002515	hsa-let-7e	2.28
NM_004370	hsa-miR-34a	2.28
NM_004380	hsa-miR-137	2.28
NM_005813	hsa-miR-135a	2.28
NM_006489	hsa-let-7e	2.28
NM_012104	hsa-miR-135a	2.28
NM_014795	hsa-miR-221	2.28
NM_015626	hsa-miR-137	2.28
NM_020689	hsa-miR-137	2.28
NM_030808	hsa-miR-221	2.28
NM_134265	hsa-miR-137	2.28
NM_138971	hsa-miR-135a	2.28
NM_138972	hsa-miR-135a	2.28
NM_138973	hsa-miR-135a	2.28
NM_175567	hsa-let-7e	2.28
NM_198243	hsa-miR-221	2.28
NM_004850	hsa-miR-135a	2.27
NM_005095	hsa-miR-34a	2.27
NM_018330	hsa-miR-125a	2.27
NM_033549	hsa-let-7e	2.27
NM_080546	hsa-miR-100	2.27
NM_001001523	hsa-let-7e	2.26
NM_001002296	hsa-let-7e	2.26
NM_005060	hsa-let-7e	2.26
NM_006526	hsa-miR-135a	2.26
NM_016099	hsa-let-7e	2.26
NM_018011	hsa-miR-342	2.26
NM_020651	hsa-miR-135a	2.26
NM_138494	hsa-miR-125a	2.26
NM_002576	hsa-let-7e	2.25
NM_004776	hsa-miR-135a	2.25
NM_004824	hsa-let-7e	2.25
NM_014961	hsa-let-7e	2.25
NM_018013	hsa-miR-221	2.25
NM_133334	hsa-miR-221	2.25
NM_152450	hsa-miR-135a	2.25
NM_152995	hsa-miR-135a	2.25
NM_170751	hsa-let-7e	2.25
NM_170752	hsa-let-7e	2.25
NM_183376	hsa-let-7e	2.25
NM_199168	hsa-miR-135a	2.25
NM_005455	hsa-miR-135a	2.24
NM_006202	hsa-miR-135a	2.24
NM_016532	hsa-miR-34a	2.24
NM_173491	hsa-let-7e	2.24
NM_173822	hsa-miR-100	2.24
NM_175892	hsa-miR-135a	2.24
NM_000314	hsa-miR-221	2.23
NM_001447	hsa-miR-221	2.23
NM_002588	hsa-miR-135a	2.23
NM_003735	hsa-miR-135a	2.23
NM_003736	hsa-miR-135a	2.23
NM_005688	hsa-let-7e	2.23
NM_006766	hsa-miR-135a	2.23
NM_018912	hsa-miR-135a	2.23
NM_018913	hsa-miR-135a	2.23
NM_018914	hsa-miR-135a	2.23
NM_018915	hsa-miR-135a	2.23
NM_018916	hsa-miR-135a	2.23
NM_018917	hsa-miR-135a	2.23
NM_018918	hsa-miR-135a	2.23
NM_018919	hsa-miR-135a	2.23
NM_018920	hsa-miR-135a	2.23
NM_018921	hsa-miR-135a	2.23
NM_018922	hsa-miR-135a	2.23
NM_018923	hsa-miR-135a	2.23
NM_018924	hsa-miR-135a	2.23
NM_018925	hsa-miR-135a	2.23
NM_018926	hsa-miR-135a	2.23
NM_018927	hsa-miR-135a	2.23
NM_018928	hsa-miR-135a	2.23
NM_018929	hsa-miR-135a	2.23
NM_032088	hsa-miR-135a	2.23
NM_032092	hsa-miR-135a	2.23
NM_032403	hsa-miR-135a	2.23
NM_080867	hsa-let-7e	2.23
NM_138300	hsa-let-7e	2.23
NM_199421	hsa-let-7e	2.23
NM_206902	hsa-miR-125a	2.23
NM_001396	hsa-let-7e	2.22
NM_003155	hsa-miR-125a	2.22
NM_004024	hsa-miR-135a	2.22
NM_006549	hsa-miR-342	2.22
NM_013423	hsa-miR-135a	2.22
NM_013427	hsa-miR-135a	2.22
NM_015270	hsa-miR-135a	2.22
NM_020983	hsa-miR-135a	2.22
NM_021639	hsa-miR-342	2.22
NM_021931	hsa-miR-221	2.22
NM_025182	hsa-let-7e	2.22
NM_032827	hsa-miR-125a	2.22
NM_130436	hsa-let-7e	2.22
NM_173653	hsa-let-7e	2.22
NM_178120	hsa-miR-221	2.22
NM_002941	hsa-miR-135a	2.21
NM_016424	hsa-let-7e	2.21
NM_017938	hsa-miR-34a	2.21
NM_018992	hsa-miR-125a	2.21
NM_032837	hsa-let-7e	2.21
NM_133631	hsa-miR-135a	2.21
NM_139168	hsa-let-7e	2.21
NM_004907	hsa-miR-125a	2.2
NM_024645	hsa-miR-137	2.2
NM_005539	hsa-let-7e	2.19
NM_006015	hsa-miR-221	2.19
NM_018133	hsa-miR-135a	2.19
NM_020750	hsa-miR-34a	2.19
NM_020809	hsa-let-7e	2.19
NM_139135	hsa-miR-221	2.19
NM_000958	hsa-miR-342	2.18
NM_006275	hsa-miR-125a	2.18
NM_006367	hsa-let-7e	2.18
NM_012334	hsa-miR-221	2.18
NM_015387	hsa-let-7e	2.18
NM_020769	hsa-let-7e	2.18
NM_152383	hsa-miR-125a	2.18
NM_199324	hsa-miR-221	2.18
NM_199482	hsa-let-7e	2.18
NM_015678	hsa-miR-135a	2.17
NM_018182	hsa-miR-137	2.17
NM_018987	hsa-miR-34a	2.17
NM_203444	hsa-let-7e	2.17
NM_001005210	hsa-miR-34a	2.16
NM_015192	hsa-miR-125a	2.16
NM_018320	hsa-miR-125a	2.16
NM_021168	hsa-let-7e	2.16
NM_152306	hsa-let-7e	2.16
NM_172226	hsa-miR-342	2.16
NM_194452	hsa-miR-125a	2.16
NM_194453	hsa-miR-125a	2.16
NM_012320	hsa-let-7e	2.15
NM_182487	hsa-miR-125a	2.15
NM_001002909	hsa-miR-125a	2.14
NM_001206	hsa-let-7e	2.14
NM_004535	hsa-miR-125a	2.14
NM_007185	hsa-miR-34a	2.14
NM_018195	hsa-let-7e	2.14
NM_019624	hsa-let-7e	2.14
NM_019625	hsa-let-7e	2.14
NM_021038	hsa-miR-100	2.14
NM_025083	hsa-miR-342	2.14
NM_207292	hsa-miR-100	2.14
NM_207293	hsa-miR-100	2.14
NM_207294	hsa-miR-100	2.14
NM_207295	hsa-miR-100	2.14
NM_207296	hsa-miR-100	2.14
NM_001004317	hsa-let-7e	2.13
NM_001149	hsa-miR-135a	2.13
NM_002901	hsa-miR-137	2.13
NM_006201	hsa-miR-125a	2.13
NM_006312	hsa-miR-125a	2.13
NM_020987	hsa-miR-135a	2.13
NM_032832	hsa-miR-135a	2.13
NM_033018	hsa-miR-125a	2.13
NM_033019	hsa-miR-125a	2.13
NM_001191	hsa-let-7e	2.12
NM_001224	hsa-miR-125a	2.12
NM_004772	hsa-miR-137	2.12
NM_005711	hsa-miR-137	2.12
NM_016352	hsa-let-7e	2.12
NM_138578	hsa-let-7e	2.12
NM_207297	hsa-miR-100	2.12
NM_002713	hsa-miR-221	2.11
NM_003644	hsa-let-7e	2.11
NM_006544	hsa-miR-135a	2.11
NM_006788	hsa-miR-135a	2.11
NM_013262	hsa-miR-221	2.11
NM_014110	hsa-miR-221	2.11
NM_021643	hsa-let-7e	2.11
NM_138558	hsa-miR-221	2.11
NM_173552	hsa-miR-137	2.11
NM_177453	hsa-miR-137	2.11
NM_201432	hsa-let-7e	2.11
NM_201433	hsa-let-7e	2.11
NM_017548	hsa-let-7e	2.1
NM_017919	hsa-let-7e	2.1
NM_021164	hsa-miR-342	2.1
NM_031372	hsa-miR-137	2.1
NM_032052	hsa-miR-221	2.1
NM_003888	hsa-miR-137	2.09
NM_005377	hsa-let-7e	2.09
NM_005465	hsa-miR-125a	2.09
NM_006908	hsa-miR-137	2.09
NM_015475	hsa-miR-137	2.09
NM_018043	hsa-miR-221	2.09
NM_018890	hsa-miR-137	2.09
NM_022910	hsa-miR-135a	2.09
NM_170696	hsa-miR-137	2.09
NM_170697	hsa-miR-137	2.09
NM_198829	hsa-miR-137	2.09
NM_002398	hsa-miR-221	2.08
NM_002399	hsa-let-7e	2.08
NM_003373	hsa-miR-34a	2.08
NM_004734	hsa-miR-137	2.08
NM_005766	hsa-let-7e	2.08
NM_006496	hsa-miR-221	2.08
NM_007203	hsa-miR-135a	2.08
NM_012308	hsa-miR-137	2.08
NM_014289	hsa-miR-34a	2.08
NM_014974	hsa-miR-135a	2.08
NM_014999	hsa-miR-137	2.08
NM_015093	hsa-let-7e	2.08
NM_015275	hsa-miR-135a	2.08
NM_016605	hsa-miR-125a	2.08
NM_020465	hsa-miR-135a	2.08
NM_170674	hsa-let-7e	2.08
NM_170677	hsa-let-7e	2.08
NM_172315	hsa-let-7e	2.08
NM_172316	hsa-let-7e	2.08
NM_173475	hsa-let-7e	2.08
NM_182585	hsa-miR-135a	2.08
NM_203462	hsa-miR-342	2.08
NM_000393	hsa-let-7e	2.07
NM_004274	hsa-let-7e	2.07
NM_004386	hsa-miR-125a	2.07
NM_014141	hsa-miR-34a	2.07
NM_018312	hsa-miR-135a	2.07
NM_020149	hsa-let-7e	2.07
NM_153686	hsa-let-7e	2.07
NM_003347	hsa-miR-125a	2.06
NM_005109	hsa-miR-137	2.06
NM_005392	hsa-miR-221	2.06
NM_018208	hsa-let-7e	2.06
NM_021224	hsa-miR-342	2.06
NM_024517	hsa-miR-221	2.06
NM_147150	hsa-miR-135a	2.06
NM_003489	hsa-miR-125a	2.05
NM_004059	hsa-miR-34a	2.05
NM_005463	hsa-miR-137	2.05
NM_006237	hsa-miR-34a	2.05
NM_013437	hsa-miR-137	2.05
NM_032491	hsa-miR-137	2.05
NM_213594	hsa-miR-137	2.05
NM_001046	hsa-miR-137	2.04
NM_006595	hsa-miR-135a	2.04
NM_015045	hsa-let-7e	2.04
NM_032499	hsa-let-7e	2.04
NM_000539	hsa-miR-135a	2.03
NM_002938	hsa-miR-137	2.03
NM_004427	hsa-miR-125a	2.03
NM_145891	hsa-let-7e	2.03
NM_145892	hsa-let-7e	2.03
NM_171982	hsa-miR-34a	2.03
NM_182511	hsa-miR-137	2.03
NM_198040	hsa-miR-125a	2.03
NM_001001349	hsa-let-7e	2.02
NM_005966	hsa-let-7e	2.02
NM_017595	hsa-let-7e	2.02
NM_033296	hsa-miR-342	2.02
NM_004086	hsa-miR-137	2.01
NM_014562	hsa-miR-34a	2.01
NM_015215	hsa-miR-34a	2.01
NM_033285	hsa-miR-125a	2.01
NM_001001323	hsa-let-7e	2
NM_001331	hsa-miR-342	2
NM_003216	hsa-miR-125a	2
NM_003924	hsa-miR-100	2
NM_015550	hsa-let-7e	2
NM_145320	hsa-let-7e	2
NM_145321	hsa-let-7e	2
NM_145322	hsa-let-7e	2
NM_152622	hsa-miR-135a	2
NM_001845	hsa-let-7e	1.99
NM_002971	hsa-miR-137	1.99
NM_014872	hsa-let-7e	1.99
NM_015344	hsa-let-7e	1.99
NM_017488	hsa-miR-125a	1.99
NM_018157	hsa-miR-221	1.99
NM_024909	hsa-miR-221	1.99
NM_030621	hsa-miR-125a	1.99
NM_033425	hsa-miR-34a	1.99
NM_145166	hsa-miR-125a	1.99
NM_177438	hsa-miR-125a	1.99
NM_181785	hsa-miR-137	1.99
NM_000321	hsa-let-7e	1.98
NM_017594	hsa-miR-135a	1.98
NM_031483	hsa-miR-34a	1.98
NM_206887	hsa-let-7e	1.98
NM_000142	hsa-miR-100	1.97
NM_022965	hsa-miR-100	1.97
NM_024913	hsa-let-7e	1.97
NM_032505	hsa-miR-100	1.97
NM_182734	hsa-miR-125a	1.97
NM_002543	hsa-let-7e	1.96
NM_015443	hsa-miR-221	1.96
NM_020432	hsa-miR-135a	1.96
NM_024859	hsa-miR-342	1.96
NM_153207	hsa-miR-135a	1.96
NM_000163	hsa-let-7e	1.95
NM_000192	hsa-let-7e	1.95
NM_001668	hsa-miR-135a	1.95
NM_017893	hsa-let-7e	1.95
NM_018185	hsa-let-7e	1.95
NM_080717	hsa-let-7e	1.95
NM_145893	hsa-let-7e	1.95
NM_178427	hsa-miR-135a	1.95
NM_181486	hsa-let-7e	1.95
NM_198157	hsa-miR-125a	1.95
NM_017629	hsa-let-7e	1.94
NM_017635	hsa-miR-342	1.94
NM_144982	hsa-miR-137	1.94
NM_172020	hsa-let-7e	1.94
NM_004161	hsa-miR-221	1.93
NM_004937	hsa-let-7e	1.93
NM_016083	hsa-miR-221	1.93
NM_017873	hsa-miR-125a	1.93
NM_173557	hsa-miR-135a	1.93
NM_002906	hsa-let-7e	1.92
NM_003768	hsa-miR-34a	1.92
NM_007005	hsa-miR-137	1.92
NM_014751	hsa-miR-135a	1.92
NM_152556	hsa-let-7e	1.92
NM_182700	hsa-let-7e	1.92
NM_182765	hsa-let-7e	1.92
NM_198956	hsa-let-7e	1.92
NM_206853	hsa-miR-125a	1.92
NM_005832	hsa-miR-137	1.91
NM_006224	hsa-miR-137	1.91
NM_018126	hsa-miR-137	1.91
NM_181361	hsa-miR-137	1.91
NM_004745	hsa-miR-135a	1.9
NM_006547	hsa-let-7e	1.9
NM_021960	hsa-miR-125a	1.9
NM_025134	hsa-let-7e	1.9
NM_025195	hsa-let-7e	1.9
NM_033121	hsa-miR-137	1.9
NM_182763	hsa-miR-125a	1.9
NM_000944	hsa-let-7e	1.89
NM_002840	hsa-miR-125a	1.89
NM_006540	hsa-miR-137	1.89
NM_012199	hsa-let-7e	1.89
NM_014607	hsa-let-7e	1.89
NM_130440	hsa-miR-125a	1.89
NM_014924	hsa-miR-135a	1.88
NM_018710	hsa-miR-137	1.88
NM_030915	hsa-let-7e	1.88
NM_032983	hsa-miR-125a	1.88
NM_032984	hsa-miR-125a	1.88
NM_152305	hsa-let-7e	1.88
NM_178426	hsa-miR-135a	1.88
NM_002397	hsa-miR-135a	1.87
NM_015100	hsa-let-7e	1.87
NM_134325	hsa-let-7e	1.87
NM_207171	hsa-let-7e	1.87
NM_000125	hsa-miR-221	1.86
NM_006113	hsa-let-7e	1.86
NM_021212	hsa-miR-221	1.86
NM_144583	hsa-miR-135a	1.86
NM_207362	hsa-miR-34a	1.86
NM_001005388	hsa-miR-137	1.85
NM_005458	hsa-miR-221	1.85
NM_014810	hsa-miR-135a	1.85
NM_015090	hsa-miR-137	1.85
NM_017719	hsa-miR-135a	1.85
NM_018214	hsa-let-7e	1.85
NM_002267	hsa-miR-135a	1.84
[truncated: 302 more rows]
