# Supplementary material for: MicroRNA genes preferentially expressed in dendritic cells contain sites for conserved transcription factor binding motifs in their promoters
Source: BMC Genomics. 2011 Jun 27;12:330. doi: 10.1186/1471-2164-12-330 (PMC3146452; doi:10.1186/1471-2164-12-330)
Supplement: Additional file 12 — Table S7. The 282 target genes that are predicted by TargetScan for the Monocyte-over-expressed miRNAs. [file 1471-2164-12-330-S12.XLS]

## Sheet: Sheet1
Table S7: The 282 target genes that are predicted by TargetScan for the Monocyte-over-expressed miRNAs
RefSeq DNA ID	microRNAs over-expressed in Monocytes	Targetscan context score
NM_005375	hsa-miR-150	-1.294
NM_024551	hsa-miR-150	-1.01
NM_001408	hsa-miR-199a-3p	-0.963
NM_031418	hsa-miR-16	-0.921
NM_001080416	hsa-miR-130a	-0.914
NM_152594	hsa-miR-16	-0.914
NM_001114634	hsa-miR-16	-0.909
NM_015088	hsa-miR-16	-0.8643
NM_016009	hsa-miR-199a-3p	-0.844
NM_017582	hsa-miR-15b	-0.83
NM_003567	hsa-miR-199a-3p	-0.825
NM_021090	hsa-miR-15b	-0.819
NM_012214	hsa-miR-16	-0.8018
NM_014456	hsa-miR-150	-0.799
NM_000368	hsa-miR-130a	-0.773
NM_021572	hsa-miR-130a	-0.764
NM_017415	hsa-miR-199a-3p	-0.76
NM_173569	hsa-miR-16	-0.7596
NM_014831	hsa-miR-15b	-0.753
NM_005188	hsa-miR-150	-0.7505
NM_002024	hsa-miR-130a	-0.736
NM_015651	hsa-miR-16	-0.735
NM_001238	hsa-miR-16	-0.735
NM_000527	hsa-miR-130a	-0.725
NM_012290	hsa-miR-16	-0.721
NM_004293	hsa-miR-130a	-0.716
NM_000809	hsa-miR-150	-0.715
NM_207318	hsa-miR-199a-3p	-0.71
NM_001011554	hsa-miR-16	-0.704
NM_015076	hsa-miR-130a	-0.6993
NM_000165	hsa-miR-130a	-0.699
NM_014660	hsa-miR-130a	-0.697
NM_182485	hsa-miR-16	-0.695
NM_006294	hsa-miR-199a-3p	-0.681
NM_001432	hsa-miR-130a	-0.674
NM_000621	hsa-miR-16	-0.671
NM_006313	hsa-miR-16	-0.671
NM_024953	hsa-miR-199a-3p	-0.665
NM_018638	hsa-miR-199a-3p	-0.66
NM_024713	hsa-miR-199a-3p	-0.658
NM_018369	hsa-miR-199a-3p	-0.657
NM_172071	hsa-miR-150	-0.655
NM_000212	hsa-miR-150	-0.652
NM_006216	hsa-miR-199a-3p	-0.651
NM_001042537	hsa-miR-16	-0.642
NM_207517	hsa-miR-199a-3p	-0.639
NM_001098175	hsa-miR-150	-0.632
NM_014342	hsa-miR-150	-0.627
NM_033656	hsa-miR-130a	-0.626
NM_004458	hsa-miR-130a	-0.626
NM_004104	hsa-miR-16	-0.625
NM_020722	hsa-miR-130a	-0.624
NM_003800	hsa-miR-199a-3p	-0.624
NM_001005386	hsa-miR-16	-0.619
NM_024665	hsa-miR-130a	-0.6164
NM_021183	hsa-miR-130a	-0.6123
NM_017423	hsa-miR-199a-3p	-0.611
NM_147128	hsa-miR-16	-0.605
NM_181291	hsa-miR-130a	-0.605
NM_014877	hsa-miR-16	-0.6046
NM_000495	hsa-miR-199a-3p	-0.602
NM_014969	hsa-miR-130a	-0.595
NM_017880	hsa-miR-16	-0.584
NM_139279	hsa-miR-199a-3p	-0.583
NM_014155	hsa-miR-16	-0.5828
NM_020429	hsa-miR-16	-0.58
NM_030621	hsa-miR-130a	-0.579
NM_002214	hsa-miR-199a-3p	-0.572
NM_001098786	hsa-miR-150	-0.5702
NM_001042599	hsa-miR-199a-3p	-0.569
NM_001038702	hsa-miR-16	-0.567
NM_152415	hsa-miR-130a	-0.56
NM_145174	hsa-miR-150	-0.5594
NM_001690	hsa-miR-199a-3p	-0.558
NM_001106	hsa-miR-199a-3p	-0.558
NM_007353	hsa-miR-199a-3p	-0.554
NM_000084	hsa-miR-16	-0.5531
NM_002583	hsa-miR-199a-3p	-0.553
NM_001008388	hsa-miR-199a-3p	-0.553
NM_017641	hsa-miR-16	-0.553
NM_018364	hsa-miR-16	-0.553
NM_014243	hsa-miR-199a-3p	-0.547
NM_001616	hsa-miR-199a-3p	-0.546
NM_144963	hsa-miR-15b	-0.546
NM_147166	hsa-miR-150	-0.546
NM_014911	hsa-miR-130a	-0.5445
NM_018489	hsa-miR-16	-0.543
NM_001101676	hsa-miR-199a-3p	-0.5412
NM_030751	hsa-miR-150	-0.541
NM_001046	hsa-miR-16	-0.54
NM_005063	hsa-miR-199a-3p	-0.538
NM_144571	hsa-miR-16	-0.538
NM_004525	hsa-miR-199a-3p	-0.5373
NM_017762	hsa-miR-130a	-0.536
NM_001077484	hsa-miR-199a-3p	-0.535
NM_199320	hsa-miR-130a	-0.534
NM_173546	hsa-miR-16	-0.533
NM_020725	hsa-miR-15b	-0.533
NM_002349	hsa-miR-130a	-0.529
NM_014924	hsa-miR-16	-0.5285
NM_173039	hsa-miR-16	-0.528
NM_001042465	hsa-miR-130a	-0.526
NM_001080428	hsa-miR-16	-0.525
NM_001122670	hsa-miR-16	-0.524
NM_006749	hsa-miR-16	-0.524
NM_005924	hsa-miR-130a	-0.523
NM_006526	hsa-miR-199a-3p	-0.522
NM_007172	hsa-miR-16	-0.522
NM_002515	hsa-miR-199a-3p	-0.522
NM_005933	hsa-miR-150	-0.52
NM_001099640	hsa-miR-16	-0.519
NM_198992	hsa-miR-16	-0.5164
NM_005400	hsa-miR-199a-3p	-0.515
NM_022782	hsa-miR-130a	-0.515
NM_004984	hsa-miR-15b	-0.515
NM_003684	hsa-miR-15b	-0.513
NM_005785	hsa-miR-130a	-0.513
NM_031412	hsa-miR-16	-0.513
NM_198549	hsa-miR-16	-0.512
NM_001010908	hsa-miR-15b	-0.512
NM_052917	hsa-miR-16	-0.511
NM_005922	hsa-miR-199a-3p	-0.51
NM_016097	hsa-miR-130a	-0.51
NM_017801	hsa-miR-150	-0.509
NM_033274	hsa-miR-150	-0.509
NM_015850	hsa-miR-16	-0.5065
NM_004171	hsa-miR-16	-0.506
NM_003043	hsa-miR-130a	-0.506
NM_016230	hsa-miR-199a-3p	-0.505
NM_206853	hsa-miR-199a-3p	-0.505
NM_001007024	hsa-miR-150	-0.5045
NM_032184	hsa-miR-15b	-0.5042
NM_004035	hsa-miR-199a-3p	-0.504
NM_015541	hsa-miR-130a	-0.504
NM_014331	hsa-miR-199a-3p	-0.503
NM_001114091	hsa-miR-16	-0.502
NM_000245	hsa-miR-130a	-0.5
NM_033211	hsa-miR-130a	-0.498
NM_006811	hsa-miR-130a	-0.497
NM_012120	hsa-miR-16	-0.494
NM_001100819	hsa-miR-16	-0.494
NM_203446	hsa-miR-16	-0.494
NM_018710	hsa-miR-16	-0.492
NM_006246	hsa-miR-199a-3p	-0.492
NM_005296	hsa-miR-199a-3p	-0.491
NM_020935	hsa-miR-199a-3p	-0.4908
NM_032511	hsa-miR-130a	-0.4898
NM_007159	hsa-miR-130a	-0.488
NM_004370	hsa-miR-199a-3p	-0.487
NM_002998	hsa-miR-199a-3p	-0.486
NM_153226	hsa-miR-16	-0.486
NM_020899	hsa-miR-150	-0.483
NM_002360	hsa-miR-16	-0.482
NM_173470	hsa-miR-130a	-0.481
NM_001018067	hsa-miR-130a	-0.4792
NM_003972	hsa-miR-15b	-0.478
NM_014518	hsa-miR-150	-0.4754
NM_001024680	hsa-miR-130a	-0.4745
NM_005160	hsa-miR-199a-3p	-0.4742
NM_002009	hsa-miR-199a-3p	-0.472
NM_032840	hsa-miR-15b	-0.472
NM_006134	hsa-miR-130a	-0.4715
NM_183075	hsa-miR-130a	-0.471
NM_001042475	hsa-miR-199a-3p	-0.469
NM_012406	hsa-miR-16	-0.469
NM_032839	hsa-miR-199a-3p	-0.469
NM_000305	hsa-miR-199a-3p	-0.468
NM_207435	hsa-miR-16	-0.467
NM_002544	hsa-miR-16	-0.467
NM_003941	hsa-miR-130a	-0.467
NM_001417	hsa-miR-150	-0.466
NM_020182	hsa-miR-130a	-0.466
NM_002973	hsa-miR-16	-0.466
NM_001077619	hsa-miR-130a	-0.465
NM_003872	hsa-miR-15b	-0.465
NM_013396	hsa-miR-16	-0.465
NM_001080421	hsa-miR-130a	-0.4642
NM_015328	hsa-miR-16	-0.464
NM_002717	hsa-miR-199a-3p	-0.464
NM_001003722	hsa-miR-150	-0.464
NM_001017420	hsa-miR-130a	-0.463
NM_012297	hsa-miR-199a-3p	-0.463
NM_001014831	hsa-miR-199a-3p	-0.462
NM_006466	hsa-miR-16	-0.461
NM_003453	hsa-miR-16	-0.461
NM_006914	hsa-miR-150	-0.458
NM_001001890	hsa-miR-199a-3p	-0.457
NM_000194	hsa-miR-130a	-0.457
NM_014216	hsa-miR-199a-3p	-0.455
NM_001491	hsa-miR-199a-3p	-0.455
NM_020774	hsa-miR-16	-0.455
NM_024408	hsa-miR-16	-0.454
NM_004600	hsa-miR-130a	-0.453
NM_025191	hsa-miR-199a-3p	-0.453
NM_024492	hsa-miR-199a-3p	-0.452
NM_013357	hsa-miR-130a	-0.45
NM_144633	hsa-miR-199a-3p	-0.45
NM_001001419	hsa-miR-16	-0.45
NM_002595	hsa-miR-199a-3p	-0.449
NM_017998	hsa-miR-199a-3p	-0.448
NM_001083585	hsa-miR-199a-3p	-0.447
NM_005715	hsa-miR-150	-0.446
NM_053025	hsa-miR-16	-0.446
NM_014830	hsa-miR-16	-0.446
NM_000891	hsa-miR-15b	-0.446
NM_015187	hsa-miR-16	-0.445
NM_001098634	hsa-miR-199a-3p	-0.4431
NM_002841	hsa-miR-130a	-0.443
NM_001025366	hsa-miR-16	-0.443
NM_006317	hsa-miR-150	-0.442
NM_017974	hsa-miR-130a	-0.441
NM_144669	hsa-miR-15b	-0.44
NM_021111	hsa-miR-15b	-0.439
NM_033127	hsa-miR-199a-3p	-0.439
NM_017913	hsa-miR-16	-0.437
NM_018979	hsa-miR-130a	-0.437
NM_020791	hsa-miR-199a-3p	-0.437
NM_001013438	hsa-miR-199a-3p	-0.436
NM_014912	hsa-miR-16	-0.436
NM_001080432	hsa-miR-150	-0.436
NM_001277	hsa-miR-199a-3p	-0.435
NM_006154	hsa-miR-199a-3p	-0.435
NM_005923	hsa-miR-199a-3p	-0.434
NM_017778	hsa-miR-130a	-0.434
NM_016231	hsa-miR-199a-3p	-0.432
NM_003026	hsa-miR-16	-0.431
NM_001830	hsa-miR-16	-0.431
NM_018287	hsa-miR-130a	-0.431
NM_021033	hsa-miR-199a-3p	-0.429
NM_000259	hsa-miR-16	-0.429
NM_003016	hsa-miR-130a	-0.427
NM_152450	hsa-miR-16	-0.426
NM_052897	hsa-miR-150	-0.426
NM_181504	hsa-miR-150	-0.425
NM_003902	hsa-miR-199a-3p	-0.425
NM_182926	hsa-miR-199a-3p	-0.425
NM_004290	hsa-miR-199a-3p	-0.425
NM_152309	hsa-miR-150	-0.424
NM_002668	hsa-miR-150	-0.424
NM_002581	hsa-miR-150	-0.422
NM_001667	hsa-miR-15b	-0.421
NM_018315	hsa-miR-16	-0.421
NM_015087	hsa-miR-130a	-0.4202
NM_176814	hsa-miR-130a	-0.42
NM_213589	hsa-miR-199a-3p	-0.4182
NM_018085	hsa-miR-150	-0.418
NM_032784	hsa-miR-15b	-0.418
NM_001030055	hsa-miR-16	-0.418
NM_205768	hsa-miR-199a-3p	-0.418
NM_015726	hsa-miR-16	-0.418
NM_014873	hsa-miR-130a	-0.4176
NM_001122665	hsa-miR-16	-0.417
NM_170662	hsa-miR-199a-3p	-0.417
NM_203403	hsa-miR-15b	-0.417
NM_001204	hsa-miR-130a	-0.416
NM_000503	hsa-miR-16	-0.415
NM_033176	hsa-miR-150	-0.415
NM_020914	hsa-miR-15b	-0.4143
NM_012183	hsa-miR-150	-0.414
NM_021809	hsa-miR-15b	-0.413
NM_004781	hsa-miR-199a-3p	-0.412
NM_015047	hsa-miR-199a-3p	-0.41
NM_000546	hsa-miR-150	-0.41
NM_001114122	hsa-miR-16	-0.41
NM_001098426	hsa-miR-130a	-0.409
NM_004459	hsa-miR-130a	-0.409
NM_015626	hsa-miR-16	-0.4079
NM_005409	hsa-miR-199a-3p	-0.4063
NM_001356	hsa-miR-16	-0.406
NM_198904	hsa-miR-150	-0.405
NM_030661	hsa-miR-130a	-0.405
NM_005819	hsa-miR-130a	-0.404
NM_022465	hsa-miR-199a-3p	-0.403
NM_004898	hsa-miR-15b	-0.403
NM_021038	hsa-miR-130a	-0.4025
NM_002702	hsa-miR-130a	-0.402
NM_020733	hsa-miR-130a	-0.402
NM_001040057	hsa-miR-15b	-0.401
NM_015002	hsa-miR-15b	-0.401
NM_018013	hsa-miR-16	-0.4002
NM_002077	hsa-miR-15b	-0.4
NM_001743	hsa-miR-130a	-0.4
