# Supplementary material for: MicroRNA genes preferentially expressed in dendritic cells contain sites for conserved transcription factor binding motifs in their promoters
Source: BMC Genomics. 2011 Jun 27;12:330. doi: 10.1186/1471-2164-12-330 (PMC3146452; doi:10.1186/1471-2164-12-330)
Supplement: Additional file 13 — Table S8. The 1591 target genes that are predicted by PicTar for the Monocyte-over-expressed miRNAs. [file 1471-2164-12-330-S13.XLS]

## Sheet: Sheet1
Table S8: The 1591 target genes that are predicted by PicTar for the Monocyte-over-expressed miRNAs
RefSeq DNA ID	microRNAs over-expressed in Monocytes	PicTar score
NM_001667	hsa-miR-15b	19.3
NM_006959	hsa-miR-199a	17.77
NM_001954	hsa-miR-199a	16.07
NM_013993	hsa-miR-199a	16.07
NM_013994	hsa-miR-199a	16.07
NM_033631	hsa-miR-15b	14.44
NM_015074	hsa-miR-15b	12.67
NM_002006	hsa-miR-15b	12.53
NM_013279	hsa-miR-199a	12.49
NM_182574	hsa-miR-15b	12.01
NM_004050	hsa-miR-15b	11.01
NM_004755	hsa-miR-130a	10.86
NM_020948	hsa-miR-130a	10.29
NM_012308	hsa-miR-130a	10.26
NM_207371	hsa-miR-130a	10.24
NM_017629	hsa-miR-130a	10.14
NM_144595	hsa-miR-130a	10
NM_012199	hsa-miR-130a	9.86
NM_005397	hsa-miR-199a	9.83
NM_024909	hsa-miR-150	9.76
NM_002419	hsa-miR-199a	9.44
NM_014969	hsa-miR-130a	9.14
NM_006352	hsa-miR-130a	9.1
NM_205768	hsa-miR-130a	9.1
NM_078483	hsa-miR-15b	9.02
NM_015076	hsa-miR-130a	8.94
NM_152556	hsa-miR-130a	8.89
NM_021914	hsa-miR-130a	8.87
NM_138638	hsa-miR-130a	8.87
NM_004734	hsa-miR-15b	8.8
NM_003895	hsa-miR-130a	8.67
NM_001616	hsa-miR-15b	8.44
NM_004719	hsa-miR-130a	8.37
NM_032840	hsa-miR-15b	8.37
NM_003939	hsa-miR-15b	8.32
NM_015176	hsa-miR-130a	8.32
NM_033637	hsa-miR-15b	8.32
NM_001742	hsa-miR-150	8.27
NM_181291	hsa-miR-130a	8.09
NM_002229	hsa-miR-199a	8.02
NM_006313	hsa-miR-15b	8
NM_005618	hsa-miR-130a	7.97
NM_015023	hsa-miR-15b	7.94
NM_030784	hsa-miR-15b	7.92
NM_000870	hsa-miR-15b	7.74
NM_145349	hsa-miR-15b	7.72
NM_001238	hsa-miR-15b	7.69
NM_018184	hsa-miR-130a	7.69
NM_057182	hsa-miR-15b	7.69
NM_044472	hsa-miR-15b	7.66
NM_003349	hsa-miR-15b	7.65
NM_021988	hsa-miR-15b	7.65
NM_022442	hsa-miR-15b	7.65
NM_199144	hsa-miR-15b	7.65
NM_199203	hsa-miR-15b	7.65
NM_015609	hsa-miR-130a	7.62
NM_004799	hsa-miR-130a	7.52
NM_007324	hsa-miR-130a	7.52
NM_005924	hsa-miR-130a	7.5
NM_015103	hsa-miR-199a	7.44
NM_012082	hsa-miR-130a	7.4
NM_005898	hsa-miR-199a	7.32
NM_017933	hsa-miR-15b	7.31
NM_014682	hsa-miR-130a	7.29
NM_014282	hsa-miR-130a	7.26
NM_002481	hsa-miR-15b	7.23
NM_004411	hsa-miR-15b	7.22
NM_032809	hsa-miR-130a	7.2
NM_032105	hsa-miR-15b	7.19
NM_024811	hsa-miR-15b	7.12
NM_004505	hsa-miR-130a	7.11
NM_032582	hsa-miR-130a	7.07
NM_003076	hsa-miR-150	6.99
NM_003980	hsa-miR-15b	6.99
NM_139071	hsa-miR-150	6.99
NM_145809	hsa-miR-130a	6.99
NM_015192	hsa-miR-130a	6.94
NM_002941	hsa-miR-130a	6.9
NM_133631	hsa-miR-130a	6.9
NM_145351	hsa-miR-15b	6.9
NM_012428	hsa-miR-130a	6.87
NM_017455	hsa-miR-130a	6.87
NM_005389	hsa-miR-15b	6.82
NM_017786	hsa-miR-130a	6.82
NM_206835	hsa-miR-199a	6.81
NM_032389	hsa-miR-15b	6.74
NM_175858	hsa-miR-15b	6.73
NM_032320	hsa-miR-130a	6.69
NM_016248	hsa-miR-15b	6.65
NM_017582	hsa-miR-15b	6.65
NM_022048	hsa-miR-15b	6.64
NM_182734	hsa-miR-130a	6.62
NM_005955	hsa-miR-130a	6.6
NM_031418	hsa-miR-15b	6.55
NM_016072	hsa-miR-130a	6.54
NM_001001481	hsa-miR-130a	6.52
NM_001105	hsa-miR-130a	6.52
NM_018299	hsa-miR-130a	6.52
NM_015288	hsa-miR-15b	6.51
NM_130845	hsa-miR-15b	6.51
NM_000088	hsa-miR-150	6.49
NM_000891	hsa-miR-15b	6.45
NM_001001419	hsa-miR-130a	6.44
NM_001001420	hsa-miR-130a	6.44
NM_005903	hsa-miR-130a	6.44
NM_012156	hsa-miR-199a	6.43
NM_177996	hsa-miR-199a	6.43
NM_014246	hsa-miR-199a	6.41
NM_020438	hsa-miR-15b	6.41
NM_003506	hsa-miR-199a	6.4
NM_013397	hsa-miR-150	6.4
NM_001001482	hsa-miR-130a	6.36
NM_014338	hsa-miR-15b	6.35
NM_152545	hsa-miR-15b	6.35
NM_016538	hsa-miR-130a	6.32
NM_080862	hsa-miR-15b	6.3
NM_004309	hsa-miR-15b	6.28
NM_002062	hsa-miR-150	6.27
NM_003672	hsa-miR-130a	6.25
NM_014456	hsa-miR-15b	6.25
NM_145341	hsa-miR-15b	6.25
NM_022829	hsa-miR-15b	6.24
NM_181827	hsa-miR-15b	6.23
NM_004157	hsa-miR-15b	6.22
NM_018364	hsa-miR-15b	6.21
NM_002714	hsa-miR-130a	6.2
NM_203403	hsa-miR-15b	6.2
NM_003100	hsa-miR-130a	6.18
NM_002859	hsa-miR-199a	6.16
NM_178450	hsa-miR-130a	6.16
NM_181826	hsa-miR-15b	6.16
NM_020713	hsa-miR-199a	6.13
NM_002205	hsa-miR-130a	6.1
NM_032998	hsa-miR-130a	6.1
NM_201521	hsa-miR-15b	6.1
NM_201522	hsa-miR-15b	6.1
NM_201523	hsa-miR-15b	6.1
NM_022830	hsa-miR-15b	6.09
NM_030805	hsa-miR-15b	6.09
NM_181836	hsa-miR-130a	6.07
NM_015328	hsa-miR-15b	6.06
NM_004458	hsa-miR-130a	6.05
NM_021809	hsa-miR-130a	6.05
NM_022977	hsa-miR-130a	6.05
NM_032569	hsa-miR-199a	6.05
NM_022776	hsa-miR-130a	6.03
NM_153810	hsa-miR-15b	6.03
NM_182485	hsa-miR-15b	6.02
NM_182646	hsa-miR-15b	6.02
NM_005229	hsa-miR-150	6.01
NM_014906	hsa-miR-15b	5.98
NM_182901	hsa-miR-15b	5.96
NM_012290	hsa-miR-15b	5.94
NM_017553	hsa-miR-130a	5.94
NM_012211	hsa-miR-130a	5.93
NM_003026	hsa-miR-15b	5.91
NM_001004439	hsa-miR-130a	5.9
NM_014112	hsa-miR-130a	5.88
NM_033626	hsa-miR-199a	5.88
NM_001046	hsa-miR-15b	5.85
NM_145239	hsa-miR-150	5.8
NM_004370	hsa-miR-15b	5.78
NM_080645	hsa-miR-15b	5.78
NM_033505	hsa-miR-15b	5.77
NM_025134	hsa-miR-130a	5.76
NM_001440	hsa-miR-199a	5.74
NM_001400	hsa-miR-130a	5.71
NM_016417	hsa-miR-130a	5.68
NM_053056	hsa-miR-15b	5.65
NM_001417	hsa-miR-150	5.6
NM_203445	hsa-miR-150	5.6
NM_153342	hsa-miR-199a	5.56
NM_015161	hsa-miR-130a	5.54
NM_001005388	hsa-miR-150	5.53
NM_015090	hsa-miR-150	5.53
NM_016131	hsa-miR-15b	5.53
NM_002956	hsa-miR-130a	5.52
NM_024826	hsa-miR-15b	5.52
NM_198240	hsa-miR-130a	5.52
NM_020244	hsa-miR-15b	5.49
NM_017622	hsa-miR-15b	5.48
NM_025187	hsa-miR-130a	5.48
NM_030762	hsa-miR-130a	5.48
NM_053029	hsa-miR-15b	5.45
NM_003461	hsa-miR-15b	5.43
NM_025224	hsa-miR-15b	5.43
NM_031940	hsa-miR-199a	5.43
NM_013261	hsa-miR-130a	5.42
NM_015530	hsa-miR-15b	5.41
NM_144640	hsa-miR-15b	5.41
NM_153482	hsa-miR-15b	5.41
NM_007269	hsa-miR-15b	5.4
NM_024891	hsa-miR-15b	5.4
NM_001005366	hsa-miR-130a	5.39
NM_004795	hsa-miR-199a	5.39
NM_006062	hsa-miR-15b	5.39
NM_001789	hsa-miR-15b	5.38
NM_201567	hsa-miR-15b	5.38
NM_000723	hsa-miR-15b	5.36
NM_003498	hsa-miR-130a	5.35
NM_004442	hsa-miR-150	5.35
NM_014232	hsa-miR-150	5.34
NM_012309	hsa-miR-130a	5.31
NM_015187	hsa-miR-130a	5.31
NM_015541	hsa-miR-130a	5.31
NM_207043	hsa-miR-15b	5.31
NM_207044	hsa-miR-15b	5.31
NM_207047	hsa-miR-15b	5.31
NM_017415	hsa-miR-150	5.28
NM_006532	hsa-miR-15b	5.27
NM_002518	hsa-miR-199a	5.26
NM_015483	hsa-miR-15b	5.25
NM_203301	hsa-miR-130a	5.24
NM_015438	hsa-miR-150	5.19
NM_002009	hsa-miR-15b	5.18
NM_004299	hsa-miR-130a	5.18
NM_004730	hsa-miR-150	5.17
NM_006039	hsa-miR-150	5.17
NM_018126	hsa-miR-15b	5.17
NM_003654	hsa-miR-130a	5.16
NM_032590	hsa-miR-130a	5.12
NM_002093	hsa-miR-199a	5.11
NM_007056	hsa-miR-15b	5.09
NM_020860	hsa-miR-130a	5.09
NM_002618	hsa-miR-15b	5.08
NM_015084	hsa-miR-150	5.06
NM_030627	hsa-miR-130a	5.06
NM_002737	hsa-miR-150	5.05
NM_022826	hsa-miR-199a	5.05
NM_173797	hsa-miR-130a	5.04
NM_033425	hsa-miR-15b	5.01
NM_206858	hsa-miR-199a	5.01
NM_022474	hsa-miR-199a	4.98
NM_003164	hsa-miR-150	4.97
NM_014342	hsa-miR-150	4.97
NM_032103	hsa-miR-15b	4.97
NM_005575	hsa-miR-130a	4.96
NM_001493	hsa-miR-150	4.94
NM_006359	hsa-miR-15b	4.94
NM_030952	hsa-miR-15b	4.94
NM_006251	hsa-miR-130a	4.93
NM_021905	hsa-miR-15b	4.93
NM_206907	hsa-miR-130a	4.93
NM_002203	hsa-miR-15b	4.91
NM_017934	hsa-miR-15b	4.91
NM_175854	hsa-miR-130a	4.9
NM_021572	hsa-miR-130a	4.89
NM_015017	hsa-miR-130a	4.88
NM_201624	hsa-miR-130a	4.88
NM_005777	hsa-miR-15b	4.87
NM_024071	hsa-miR-150	4.87
NM_006191	hsa-miR-150	4.86
NM_003750	hsa-miR-15b	4.85
NM_005938	hsa-miR-150	4.84
NM_032104	hsa-miR-15b	4.84
NM_032205	hsa-miR-15b	4.83
NM_199324	hsa-miR-130a	4.83
NM_002576	hsa-miR-150	4.82
NM_006841	hsa-miR-150	4.82
NM_015199	hsa-miR-199a	4.82
NM_024322	hsa-miR-130a	4.82
NM_012257	hsa-miR-130a	4.81
NM_004604	hsa-miR-199a	4.8
NM_004984	hsa-miR-15b	4.8
NM_000024	hsa-miR-15b	4.79
NM_018362	hsa-miR-199a	4.79
NM_000171	hsa-miR-150	4.78
NM_000315	hsa-miR-15b	4.78
NM_019593	hsa-miR-130a	4.76
NM_006712	hsa-miR-130a	4.75
NM_014907	hsa-miR-15b	4.75
NM_033015	hsa-miR-130a	4.75
NM_033211	hsa-miR-130a	4.74
NM_014904	hsa-miR-15b	4.73
NM_015626	hsa-miR-15b	4.73
NM_134265	hsa-miR-15b	4.73
NM_006156	hsa-miR-150	4.72
NM_018424	hsa-miR-15b	4.72
NM_014363	hsa-miR-199a	4.71
NM_020524	hsa-miR-130a	4.71
NM_003882	hsa-miR-15b	4.69
NM_032859	hsa-miR-15b	4.68
NM_170781	hsa-miR-15b	4.68
NM_172238	hsa-miR-15b	4.68
NM_182557	hsa-miR-15b	4.67
NM_006763	hsa-miR-15b	4.65
NM_033414	hsa-miR-15b	4.65
NM_145053	hsa-miR-15b	4.65
NM_001003678	hsa-miR-199a	4.64
NM_002336	hsa-miR-15b	4.64
NM_152678	hsa-miR-15b	4.64
NM_032039	hsa-miR-130a	4.63
NM_002303	hsa-miR-150	4.62
NM_015455	hsa-miR-130a	4.61
NM_004786	hsa-miR-199a	4.6
NM_005539	hsa-miR-150	4.59
NM_021183	hsa-miR-130a	4.59
NM_005604	hsa-miR-130a	4.58
NM_015162	hsa-miR-15b	4.58
NM_003131	hsa-miR-150	4.56
NM_152594	hsa-miR-15b	4.56
NM_173645	hsa-miR-15b	4.56
NM_004475	hsa-miR-130a	4.55
NM_022169	hsa-miR-15b	4.55
NM_032236	hsa-miR-130a	4.55
NM_002544	hsa-miR-15b	4.54
NM_004089	hsa-miR-150	4.54
NM_198057	hsa-miR-150	4.54
NM_001241	hsa-miR-15b	4.52
NM_003478	hsa-miR-130a	4.51
NM_000332	hsa-miR-130a	4.5
NM_002346	hsa-miR-15b	4.49
NM_002970	hsa-miR-199a	4.49
NM_003032	hsa-miR-199a	4.49
NM_005430	hsa-miR-130a	4.49
NM_006415	hsa-miR-15b	4.49
NM_018121	hsa-miR-130a	4.49
NM_032524	hsa-miR-15b	4.49
NM_173216	hsa-miR-199a	4.49
NM_173217	hsa-miR-199a	4.49
NM_004293	hsa-miR-130a	4.48
NM_006540	hsa-miR-199a	4.48
NM_006946	hsa-miR-15b	4.48
NM_007320	hsa-miR-15b	4.48
NM_032505	hsa-miR-130a	4.48
NM_005509	hsa-miR-130a	4.47
NM_013330	hsa-miR-130a	4.47
NM_030939	hsa-miR-130a	4.47
NM_020307	hsa-miR-199a	4.46
NM_001792	hsa-miR-199a	4.45
NM_014281	hsa-miR-130a	4.45
NM_017999	hsa-miR-15b	4.45
NM_022782	hsa-miR-130a	4.45
NM_078480	hsa-miR-130a	4.45
NM_197972	hsa-miR-130a	4.45
NM_001682	hsa-miR-150	4.44
NM_206853	hsa-miR-130a	4.44
NM_016166	hsa-miR-15b	4.43
NM_002473	hsa-miR-199a	4.42
NM_002658	hsa-miR-199a	4.42
NM_006931	hsa-miR-150	4.42
NM_012104	hsa-miR-15b	4.42
NM_024522	hsa-miR-199a	4.42
NM_138971	hsa-miR-15b	4.42
NM_138972	hsa-miR-15b	4.42
NM_138973	hsa-miR-15b	4.42
NM_025113	hsa-miR-15b	4.41
NM_145055	hsa-miR-130a	4.41
NM_001721	hsa-miR-15b	4.4
NM_003299	hsa-miR-130a	4.4
NM_017670	hsa-miR-15b	4.4
NM_203281	hsa-miR-15b	4.4
NM_001759	hsa-miR-15b	4.39
NM_005761	hsa-miR-150	4.39
NM_003356	hsa-miR-130a	4.37
NM_153695	hsa-miR-15b	4.37
NM_001001323	hsa-miR-150	4.35
NM_020764	hsa-miR-15b	4.35
NM_020899	hsa-miR-130a	4.35
NM_080677	hsa-miR-130a	4.35
NM_005461	hsa-miR-130a	4.34
NM_014723	hsa-miR-130a	4.33
NM_020854	hsa-miR-130a	4.33
NM_022117	hsa-miR-130a	4.33
NM_173591	hsa-miR-15b	4.33
NM_001655	hsa-miR-15b	4.32
NM_014810	hsa-miR-15b	4.32
NM_016201	hsa-miR-150	4.32
NM_002250	hsa-miR-15b	4.31
NM_002668	hsa-miR-150	4.31
NM_021116	hsa-miR-130a	4.31
NM_152787	hsa-miR-15b	4.31
NM_198312	hsa-miR-15b	4.31
NM_003624	hsa-miR-15b	4.3
NM_006136	hsa-miR-15b	4.3
NM_006769	hsa-miR-150	4.3
NM_001991	hsa-miR-15b	4.29
NM_006526	hsa-miR-130a	4.29
NM_002035	hsa-miR-15b	4.28
NM_003075	hsa-miR-150	4.28
NM_004251	hsa-miR-150	4.28
NM_138711	hsa-miR-130a	4.28
NM_138712	hsa-miR-130a	4.28
NM_139067	hsa-miR-150	4.28
NM_171999	hsa-miR-15b	4.28
NM_174925	hsa-miR-130a	4.28
NM_198965	hsa-miR-15b	4.28
NM_198966	hsa-miR-15b	4.28
NM_003405	hsa-miR-15b	4.27
NM_005037	hsa-miR-130a	4.27
NM_015869	hsa-miR-130a	4.27
NM_005723	hsa-miR-15b	4.26
NM_006009	hsa-miR-15b	4.26
NM_000165	hsa-miR-130a	4.25
NM_002595	hsa-miR-15b	4.25
NM_020850	hsa-miR-199a	4.25
NM_198467	hsa-miR-130a	4.25
NM_000388	hsa-miR-15b	4.24
NM_004459	hsa-miR-130a	4.24
NM_005082	hsa-miR-150	4.24
NM_018334	hsa-miR-15b	4.24
NM_020644	hsa-miR-130a	4.24
NM_182641	hsa-miR-130a	4.24
NM_001005387	hsa-miR-150	4.23
NM_001432	hsa-miR-130a	4.23
NM_002441	hsa-miR-15b	4.23
NM_020963	hsa-miR-15b	4.23
NM_025259	hsa-miR-15b	4.23
NM_172165	hsa-miR-15b	4.23
NM_172166	hsa-miR-15b	4.23
NM_000757	hsa-miR-130a	4.22
NM_003325	hsa-miR-15b	4.22
NM_005207	hsa-miR-15b	4.22
NM_015879	hsa-miR-130a	4.22
NM_016203	hsa-miR-130a	4.22
NM_172211	hsa-miR-130a	4.22
NM_144711	hsa-miR-199a	4.21
NM_032268	hsa-miR-130a	4.2
NM_003818	hsa-miR-15b	4.19
NM_006241	hsa-miR-199a	4.19
NM_017449	hsa-miR-150	4.19
NM_207317	hsa-miR-150	4.19
NM_004185	hsa-miR-130a	4.18
NM_020812	hsa-miR-130a	4.18
NM_024494	hsa-miR-130a	4.18
NM_000264	hsa-miR-15b	4.16
NM_005313	hsa-miR-130a	4.16
NM_015904	hsa-miR-199b	4.16
NM_006910	hsa-miR-15b	4.15
NM_015062	hsa-miR-15b	4.15
NM_018703	hsa-miR-15b	4.15
NM_001924	hsa-miR-130a	4.14
NM_017724	hsa-miR-15b	4.14
NM_194285	hsa-miR-130a	4.14
NM_021785	hsa-miR-130a	4.12
NM_173354	hsa-miR-15b	4.12
NM_000333	hsa-miR-199a	4.11
NM_001274	hsa-miR-15b	4.11
NM_015170	hsa-miR-130a	4.11
NM_033089	hsa-miR-150	4.11
NM_006702	hsa-miR-130a	4.1
NM_012084	hsa-miR-15b	4.1
NM_019590	hsa-miR-130a	4.1
NM_138934	hsa-miR-15b	4.1
NM_014001	hsa-miR-15b	4.09
NM_014807	hsa-miR-150	4.09
NM_021103	hsa-miR-130a	4.09
NM_138619	hsa-miR-15b	4.09
NM_007175	hsa-miR-15b	4.08
NM_000125	hsa-miR-130a	4.07
NM_001379	hsa-miR-130a	4.07
NM_001002837	hsa-miR-15b	4.06
NM_014422	hsa-miR-15b	4.06
NM_019842	hsa-miR-15b	4.06
NM_002296	hsa-miR-130a	4.05
NM_016319	hsa-miR-15b	4.05
NM_024835	hsa-miR-150	4.05
NM_194442	hsa-miR-130a	4.05
NM_014458	hsa-miR-130a	4.02
NM_017913	hsa-miR-15b	4.02
NM_005868	hsa-miR-150	4.01
NM_018896	hsa-miR-150	4.01
NM_033141	hsa-miR-130a	4.01
NM_198376	hsa-miR-150	4.01
NM_198377	hsa-miR-150	4.01
NM_198378	hsa-miR-150	4.01
NM_198379	hsa-miR-150	4.01
NM_198380	hsa-miR-150	4.01
NM_198382	hsa-miR-150	4.01
NM_198383	hsa-miR-150	4.01
NM_198384	hsa-miR-150	4.01
NM_198385	hsa-miR-150	4.01
NM_198386	hsa-miR-150	4.01
NM_198387	hsa-miR-150	4.01
NM_198388	hsa-miR-150	4.01
NM_025176	hsa-miR-199a	4
NM_004216	hsa-miR-15b	3.99
NM_004856	hsa-miR-15b	3.99
NM_138555	hsa-miR-15b	3.99
NM_030751	hsa-miR-150	3.98
NM_198353	hsa-miR-15b	3.98
NM_000330	hsa-miR-150	3.97
NM_015316	hsa-miR-150	3.97
NM_024753	hsa-miR-15b	3.97
NM_203292	hsa-miR-130a	3.97
NM_001001188	hsa-miR-15b	3.96
NM_001001660	hsa-miR-15b	3.96
NM_002894	hsa-miR-130a	3.96
NM_005902	hsa-miR-15b	3.96
NM_138992	hsa-miR-15b	3.96
NM_203291	hsa-miR-130a	3.96
NM_003194	hsa-miR-15b	3.94
NM_005828	hsa-miR-15b	3.94
NM_007322	hsa-miR-15b	3.94
NM_015576	hsa-miR-15b	3.93
NM_017831	hsa-miR-15b	3.93
NM_021038	hsa-miR-130a	3.93
NM_207292	hsa-miR-130a	3.93
NM_207293	hsa-miR-130a	3.93
NM_207294	hsa-miR-130a	3.93
NM_207295	hsa-miR-130a	3.93
NM_207296	hsa-miR-130a	3.93
NM_007013	hsa-miR-15b	3.92
NM_014943	hsa-miR-150	3.92
NM_020156	hsa-miR-130a	3.92
NM_005450	hsa-miR-130a	3.91
NM_012118	hsa-miR-130a	3.91
NM_014572	hsa-miR-15b	3.91
NM_019557	hsa-miR-15b	3.91
NM_194301	hsa-miR-199a	3.91
NM_207297	hsa-miR-130a	3.91
NM_002655	hsa-miR-15b	3.9
NM_004162	hsa-miR-130a	3.9
NM_004992	hsa-miR-130a	3.9
NM_006134	hsa-miR-130a	3.9
NM_017559	hsa-miR-15b	3.9
NM_020865	hsa-miR-150	3.9
NM_001753	hsa-miR-199a	3.88
NM_003590	hsa-miR-130a	3.88
NM_015714	hsa-miR-15b	3.88
NM_018084	hsa-miR-130a	3.87
NM_182792	hsa-miR-130a	3.87
NM_006267	hsa-miR-199a	3.86
NM_144623	hsa-miR-199a	3.86
NM_025179	hsa-miR-15b	3.85
NM_006048	hsa-miR-15b	3.84
NM_016097	hsa-miR-130a	3.84
NM_022137	hsa-miR-130a	3.84
NM_024771	hsa-miR-199a	3.84
NM_001702	hsa-miR-15b	3.82
NM_003993	hsa-miR-199a	3.82
NM_021109	hsa-miR-130a	3.82
NM_021574	hsa-miR-15b	3.82
NM_206854	hsa-miR-130a	3.82
NM_006628	hsa-miR-130a	3.81
NM_139045	hsa-miR-199a	3.81
NM_152748	hsa-miR-130a	3.81
NM_003070	hsa-miR-199a	3.8
NM_006459	hsa-miR-130a	3.8
NM_144720	hsa-miR-130a	3.8
NM_000337	hsa-miR-15b	3.79
NM_004655	hsa-miR-15b	3.79
NM_007158	hsa-miR-15b	3.79
NM_181428	hsa-miR-130a	3.79
NM_002648	hsa-miR-150	3.78
NM_004327	hsa-miR-15b	3.78
NM_022739	hsa-miR-15b	3.78
NM_004865	hsa-miR-15b	3.77
NM_013267	hsa-miR-15b	3.77
NM_016300	hsa-miR-15b	3.77
NM_020975	hsa-miR-15b	3.76
NM_203374	hsa-miR-150	3.76
NM_001005353	hsa-miR-15b	3.75
NM_012470	hsa-miR-130a	3.75
NM_013410	hsa-miR-15b	3.75
NM_014782	hsa-miR-15b	3.75
NM_177949	hsa-miR-15b	3.75
NM_203464	hsa-miR-15b	3.75
NM_001556	hsa-miR-199a	3.74
NM_001781	hsa-miR-130a	3.74
NM_002778	hsa-miR-130a	3.74
NM_003463	hsa-miR-130a	3.74
NM_052854	hsa-miR-199a	3.72
NM_015640	hsa-miR-15b	3.71
NM_001901	hsa-miR-199a	3.7
NM_005112	hsa-miR-130a	3.7
NM_014242	hsa-miR-150	3.7
NM_017491	hsa-miR-130a	3.7
NM_173826	hsa-miR-15b	3.7
NM_000430	hsa-miR-130a	3.68
NM_001002257	hsa-miR-130a	3.68
NM_003165	hsa-miR-15b	3.68
NM_003591	hsa-miR-15b	3.68
NM_004521	hsa-miR-15b	3.68
NM_182551	hsa-miR-130a	3.68
NM_002355	hsa-miR-130a	3.67
NM_004236	hsa-miR-15b	3.67
NM_004641	hsa-miR-130a	3.67
NM_006357	hsa-miR-150	3.67
NM_033131	hsa-miR-15b	3.67
NM_152754	hsa-miR-15b	3.67
NM_173616	hsa-miR-130a	3.67
NM_182678	hsa-miR-150	3.67
NM_198396	hsa-miR-150	3.67
NM_001844	hsa-miR-130a	3.66
NM_019027	hsa-miR-199a	3.66
NM_020310	hsa-miR-130a	3.66
NM_033150	hsa-miR-130a	3.66
NM_014592	hsa-miR-150	3.65
NM_002756	hsa-miR-15b	3.63
NM_015271	hsa-miR-130a	3.63
NM_145109	hsa-miR-15b	3.63
NM_145110	hsa-miR-15b	3.63
NM_001530	hsa-miR-199a	3.62
NM_002973	hsa-miR-15b	3.62
NM_003872	hsa-miR-15b	3.62
NM_005232	hsa-miR-15b	3.62
NM_014278	hsa-miR-15b	3.62
NM_016312	hsa-miR-15b	3.62
NM_017955	hsa-miR-15b	3.62
NM_032547	hsa-miR-15b	3.62
NM_139275	hsa-miR-130a	3.62
NM_201266	hsa-miR-15b	3.62
NM_201279	hsa-miR-15b	3.62
NM_006742	hsa-miR-15b	3.61
NM_015975	hsa-miR-199a	3.6
NM_198991	hsa-miR-15b	3.6
NM_005880	hsa-miR-15b	3.59
NM_014990	hsa-miR-199a	3.58
NM_025049	hsa-miR-199a	3.58
NM_001004303	hsa-miR-130a	3.57
NM_004776	hsa-miR-130a	3.57
NM_006458	hsa-miR-130a	3.57
NM_033278	hsa-miR-130a	3.57
NM_002829	hsa-miR-15b	3.55
NM_003487	hsa-miR-15b	3.55
NM_014454	hsa-miR-15b	3.55
NM_015153	hsa-miR-130a	3.55
NM_139215	hsa-miR-15b	3.55
NM_004073	hsa-miR-199a	3.54
NM_130806	hsa-miR-130a	3.54
NM_004714	hsa-miR-130a	3.53
NM_006038	hsa-miR-130a	3.53
NM_006483	hsa-miR-130a	3.53
NM_006484	hsa-miR-130a	3.53
NM_032195	hsa-miR-15b	3.53
NM_206855	hsa-miR-130a	3.53
NM_004035	hsa-miR-15b	3.52
NM_007292	hsa-miR-15b	3.52
NM_018571	hsa-miR-130a	3.52
NM_152600	hsa-miR-199b	3.52
NM_014033	hsa-miR-150	3.51
NM_181571	hsa-miR-199a	3.51
NM_182718	hsa-miR-199a	3.51
NM_182719	hsa-miR-199a	3.51
NM_182724	hsa-miR-199a	3.51
NM_182725	hsa-miR-199a	3.51
NM_182769	hsa-miR-199a	3.51
NM_182770	hsa-miR-199a	3.51
NM_182771	hsa-miR-199a	3.51
NM_182772	hsa-miR-199a	3.51
NM_182850	hsa-miR-199a	3.51
NM_183060	hsa-miR-199a	3.51
NM_001699	hsa-miR-199a	3.5
NM_004197	hsa-miR-15b	3.5
NM_014550	hsa-miR-15b	3.5
NM_021913	hsa-miR-199a	3.5
NM_022485	hsa-miR-130a	3.5
NM_031935	hsa-miR-199b	3.5
NM_032454	hsa-miR-15b	3.5
NM_147156	hsa-miR-130a	3.5
NM_002045	hsa-miR-130a	3.49
NM_003453	hsa-miR-15b	3.49
NM_003761	hsa-miR-15b	3.49
NM_004451	hsa-miR-15b	3.49
NM_004842	hsa-miR-130a	3.49
NM_015293	hsa-miR-15b	3.49
NM_016377	hsa-miR-130a	3.49
NM_024953	hsa-miR-15b	3.49
NM_133650	hsa-miR-15b	3.49
NM_138633	hsa-miR-130a	3.49
NM_182961	hsa-miR-15b	3.49
NM_197968	hsa-miR-15b	3.49
NM_012193	hsa-miR-150	3.48
NM_031934	hsa-miR-130a	3.48
NM_052943	hsa-miR-130a	3.48
NM_016271	hsa-miR-15b	3.47
NM_152735	hsa-miR-15b	3.47
NM_198128	hsa-miR-15b	3.47
NM_001002243	hsa-miR-199a	3.46
NM_002198	hsa-miR-130a	3.46
NM_004240	hsa-miR-15b	3.46
NM_017657	hsa-miR-199a	3.46
NM_030915	hsa-miR-150	3.46
NM_145313	hsa-miR-150	3.46
NM_201520	hsa-miR-15b	3.46
NM_203437	hsa-miR-199a	3.46
NM_003458	hsa-miR-150	3.45
NM_003760	hsa-miR-150	3.45
NM_024529	hsa-miR-199a	3.45
NM_133370	hsa-miR-15b	3.45
NM_152716	hsa-miR-130a	3.45
NM_033285	hsa-miR-130a	3.44
NM_000794	hsa-miR-15b	3.43
NM_001978	hsa-miR-15b	3.43
NM_004253	hsa-miR-130a	3.43
NM_007247	hsa-miR-15b	3.43
NM_016559	hsa-miR-130a	3.43
NM_080550	hsa-miR-15b	3.43
NM_004625	hsa-miR-15b	3.42
NM_058217	hsa-miR-15b	3.42
NM_194449	hsa-miR-199a	3.42
NM_000919	hsa-miR-15b	3.41
NM_002136	hsa-miR-15b	3.41
NM_005584	hsa-miR-199a	3.41
NM_017522	hsa-miR-130a	3.41
NM_020824	hsa-miR-130a	3.41
NM_021238	hsa-miR-15b	3.41
NM_031157	hsa-miR-15b	3.41
NM_031477	hsa-miR-130a	3.41
NM_138766	hsa-miR-15b	3.41
NM_138821	hsa-miR-15b	3.41
NM_138822	hsa-miR-15b	3.41
NM_012124	hsa-miR-15b	3.4
NM_033071	hsa-miR-15b	3.39
NM_198989	hsa-miR-15b	3.39
NM_002581	hsa-miR-150	3.38
NM_014900	hsa-miR-15b	3.38
NM_022750	hsa-miR-199a	3.38
NM_007079	hsa-miR-199a	3.37
NM_020126	hsa-miR-130a	3.37
NM_024686	hsa-miR-150	3.37
NM_032611	hsa-miR-199a	3.37
NM_052880	hsa-miR-130a	3.37
NM_152415	hsa-miR-130a	3.37
NM_002293	hsa-miR-15b	3.35
NM_004504	hsa-miR-130a	3.35
NM_153607	hsa-miR-15b	3.35
NM_007146	hsa-miR-150	3.34
NM_176880	hsa-miR-130a	3.34
NM_198270	hsa-miR-130a	3.34
NM_001005415	hsa-miR-130a	3.33
NM_001005416	hsa-miR-130a	3.33
NM_002845	hsa-miR-130a	3.33
NM_005638	hsa-miR-15b	3.33
NM_006016	hsa-miR-15b	3.33
NM_016496	hsa-miR-130a	3.33
NM_152553	hsa-miR-130a	3.33
NM_181054	hsa-miR-199a	3.33
NM_182765	hsa-miR-199a	3.33
NM_006612	hsa-miR-15b	3.32
NM_015439	hsa-miR-15b	3.32
NM_018695	hsa-miR-130a	3.32
NM_020815	hsa-miR-130a	3.31
NM_139321	hsa-miR-130a	3.31
NM_198278	hsa-miR-130a	3.31
NM_001005408	hsa-miR-130a	3.3
NM_001045	hsa-miR-15b	3.3
NM_005328	hsa-miR-15b	3.3
NM_015064	hsa-miR-150	3.3
NM_015069	hsa-miR-15b	3.3
NM_032442	hsa-miR-130a	3.3
NM_138340	hsa-miR-130a	3.3
NM_139072	hsa-miR-130a	3.3
NM_173582	hsa-miR-130a	3.3
NM_178037	hsa-miR-150	3.3
NM_178038	hsa-miR-150	3.3
NM_017641	hsa-miR-15b	3.29
NM_020655	hsa-miR-130a	3.29
NM_133336	hsa-miR-130a	3.29
NM_170679	hsa-miR-130a	3.29
NM_001995	hsa-miR-130a	3.28
NM_003620	hsa-miR-15b	3.28
NM_007063	hsa-miR-130a	3.28
NM_017699	hsa-miR-15b	3.28
NM_152345	hsa-miR-15b	3.28
NM_153449	hsa-miR-15b	3.28
NM_000084	hsa-miR-130a	3.27
NM_004235	hsa-miR-130a	3.27
NM_004945	hsa-miR-130a	3.27
NM_016506	hsa-miR-15b	3.27
NM_018095	hsa-miR-15b	3.27
NM_030983	hsa-miR-15b	3.27
NM_058241	hsa-miR-15b	3.27
NM_080752	hsa-miR-15b	3.27
NM_170665	hsa-miR-130a	3.27
NM_173165	hsa-miR-15b	3.27
NM_005529	hsa-miR-15b	3.26
NM_009588	hsa-miR-15b	3.26
NM_014203	hsa-miR-15b	3.26
NM_015008	hsa-miR-150	3.26
NM_015382	hsa-miR-15b	3.26
NM_130787	hsa-miR-15b	3.26
NM_005271	hsa-miR-15b	3.25
NM_007246	hsa-miR-15b	3.25
NM_016021	hsa-miR-15b	3.25
NM_152523	hsa-miR-15b	3.25
NM_001005158	hsa-miR-130a	3.24
NM_001005159	hsa-miR-130a	3.24
NM_002779	hsa-miR-130a	3.24
NM_007266	hsa-miR-15b	3.24
NM_016084	hsa-miR-130a	3.24
NM_016329	hsa-miR-130a	3.24
NM_024111	hsa-miR-15b	3.24
NM_182830	hsa-miR-130a	3.24
NM_000627	hsa-miR-130a	3.23
NM_003352	hsa-miR-150	3.23
NM_032012	hsa-miR-15b	3.23
NM_145698	hsa-miR-130a	3.23
NM_183416	hsa-miR-199a	3.23
NM_206943	hsa-miR-130a	3.23
NM_002656	hsa-miR-15b	3.22
NM_005318	hsa-miR-150	3.22
NM_006718	hsa-miR-15b	3.22
NM_006951	hsa-miR-15b	3.22
NM_022308	hsa-miR-150	3.22
NM_138567	hsa-miR-15b	3.22
NM_014286	hsa-miR-15b	3.21
NM_013396	hsa-miR-15b	3.2
NM_020168	hsa-miR-130a	3.2
NM_005382	hsa-miR-150	3.19
NM_032272	hsa-miR-130a	3.19
NM_003270	hsa-miR-199a	3.18
NM_005736	hsa-miR-150	3.18
NM_144726	hsa-miR-130a	3.18
NM_153223	hsa-miR-130a	3.18
NM_182553	hsa-miR-15b	3.18
NM_003954	hsa-miR-130a	3.17
NM_152310	hsa-miR-150	3.17
NM_001429	hsa-miR-130a	3.16
NM_004737	hsa-miR-199a	3.16
NM_005465	hsa-miR-150	3.16
NM_015955	hsa-miR-130a	3.16
NM_133642	hsa-miR-199a	3.16
NM_000435	hsa-miR-150	3.15
NM_001521	hsa-miR-150	3.15
NM_005922	hsa-miR-15b	3.15
NM_006336	hsa-miR-15b	3.15
NM_006724	hsa-miR-15b	3.15
NM_019102	hsa-miR-130a	3.15
NM_022333	hsa-miR-15b	3.15
NM_001968	hsa-miR-150	3.14
NM_014056	hsa-miR-15b	3.14
NM_018472	hsa-miR-130a	3.14
NM_207517	hsa-miR-15b	3.14
NM_005438	hsa-miR-15b	3.13
NM_006277	hsa-miR-130a	3.13
NM_019595	hsa-miR-130a	3.13
NM_020211	hsa-miR-130a	3.13
NM_025133	hsa-miR-130a	3.13
NM_003031	hsa-miR-15b	3.12
NM_004205	hsa-miR-15b	3.12
NM_017780	hsa-miR-130a	3.12
NM_018710	hsa-miR-15b	3.12
NM_152470	hsa-miR-130a	3.12
NM_178565	hsa-miR-199a	3.12
NM_014216	hsa-miR-130a	3.11
NM_030906	hsa-miR-130a	3.11
NM_182757	hsa-miR-15b	3.11
NM_003605	hsa-miR-130a	3.1
NM_004535	hsa-miR-130a	3.1
NM_013233	hsa-miR-150	3.1
NM_014686	hsa-miR-199a	3.1
NM_024524	hsa-miR-15b	3.1
NM_024663	hsa-miR-130a	3.1
NM_138637	hsa-miR-150	3.1
NM_005962	hsa-miR-199a	3.09
NM_006779	hsa-miR-15b	3.09
NM_014813	hsa-miR-15b	3.09
NM_130439	hsa-miR-199a	3.09
NM_134264	hsa-miR-15b	3.09
NM_004177	hsa-miR-130a	3.08
NM_032824	hsa-miR-15b	3.08
NM_002077	hsa-miR-15b	3.07
NM_014667	hsa-miR-130a	3.07
NM_022041	hsa-miR-15b	3.07
NM_022170	hsa-miR-150	3.07
NM_024501	hsa-miR-15b	3.07
NM_031992	hsa-miR-150	3.07
NM_032864	hsa-miR-15b	3.07
NM_022845	hsa-miR-130a	3.06
NM_053046	hsa-miR-15b	3.06
NM_080732	hsa-miR-15b	3.06
NM_153756	hsa-miR-150	3.06
NM_003204	hsa-miR-15b	3.05
NM_016529	hsa-miR-150	3.05
NM_004555	hsa-miR-15b	3.04
NM_005742	hsa-miR-15b	3.04
NM_015578	hsa-miR-130a	3.04
NM_032784	hsa-miR-15b	3.04
NM_173163	hsa-miR-15b	3.04
NM_005941	hsa-miR-150	3.03
NM_000503	hsa-miR-15b	3.01
NM_001755	hsa-miR-130a	3.01
NM_002612	hsa-miR-130a	3.01
NM_002721	hsa-miR-15b	3.01
NM_005230	hsa-miR-130a	3.01
NM_019061	hsa-miR-130a	3.01
NM_139244	hsa-miR-130a	3.01
NM_172058	hsa-miR-15b	3.01
NM_172059	hsa-miR-15b	3.01
NM_172060	hsa-miR-15b	3.01
NM_002718	hsa-miR-199a	3
NM_015238	hsa-miR-15b	3
NM_181897	hsa-miR-199a	3
NM_182717	hsa-miR-199a	3
NM_182720	hsa-miR-199a	3
NM_182721	hsa-miR-199a	3
NM_182722	hsa-miR-199a	3
NM_182723	hsa-miR-199a	3
NM_182853	hsa-miR-199a	3
NM_183011	hsa-miR-199a	3
NM_183012	hsa-miR-199a	3
NM_183013	hsa-miR-199a	3
NM_014392	hsa-miR-15b	2.99
NM_022918	hsa-miR-15b	2.99
NM_173199	hsa-miR-15b	2.99
NM_198563	hsa-miR-130a	2.99
NM_006832	hsa-miR-15b	2.98
NM_012238	hsa-miR-199a	2.98
NM_014779	hsa-miR-15b	2.98
NM_015686	hsa-miR-130a	2.98
NM_152335	hsa-miR-130a	2.98
NM_001003694	hsa-miR-130a	2.97
NM_004634	hsa-miR-130a	2.97
NM_006301	hsa-miR-130a	2.97
NM_006754	hsa-miR-15b	2.97
NM_006914	hsa-miR-130a	2.97
NM_018448	hsa-miR-130a	2.97
NM_182715	hsa-miR-15b	2.97
NM_014488	hsa-miR-130a	2.96
NM_021145	hsa-miR-15b	2.96
NM_030759	hsa-miR-130a	2.96
NM_152745	hsa-miR-15b	2.96
NM_178426	hsa-miR-150	2.96
NM_006282	hsa-miR-199a	2.95
NM_053002	hsa-miR-130a	2.95
NM_003972	hsa-miR-130a	2.94
NM_005347	hsa-miR-199a	2.94
NM_004603	hsa-miR-15b	2.93
NM_004768	hsa-miR-130a	2.93
NM_013281	hsa-miR-199a	2.93
NM_198391	hsa-miR-199a	2.93
NM_004349	hsa-miR-15b	2.92
NM_007197	hsa-miR-15b	2.92
NM_012302	hsa-miR-15b	2.92
NM_016210	hsa-miR-150	2.92
NM_175634	hsa-miR-15b	2.92
NM_175635	hsa-miR-15b	2.92
NM_175636	hsa-miR-15b	2.92
NM_002755	hsa-miR-15b	2.91
NM_003137	hsa-miR-15b	2.91
NM_023929	hsa-miR-15b	2.91
NM_152694	hsa-miR-15b	2.91
NM_002500	hsa-miR-130a	2.9
NM_003488	hsa-miR-130a	2.9
NM_004516	hsa-miR-199a	2.9
NM_006077	hsa-miR-15b	2.9
NM_016561	hsa-miR-15b	2.9
NM_017694	hsa-miR-130a	2.9
NM_021003	hsa-miR-15b	2.9
NM_022822	hsa-miR-15b	2.9
NM_177952	hsa-miR-15b	2.9
NM_004898	hsa-miR-130a	2.89
NM_005045	hsa-miR-15b	2.89
NM_005715	hsa-miR-150	2.89
NM_173054	hsa-miR-15b	2.89
NM_001584	hsa-miR-130a	2.88
NM_002628	hsa-miR-150	2.88
NM_012248	hsa-miR-150	2.88
NM_014289	hsa-miR-150	2.88
NM_014683	hsa-miR-130a	2.88
NM_017763	hsa-miR-15b	2.88
NM_005789	hsa-miR-15b	2.87
NM_032345	hsa-miR-15b	2.87
NM_138415	hsa-miR-199a	2.87
NM_175607	hsa-miR-130a	2.87
NM_175612	hsa-miR-130a	2.87
NM_176863	hsa-miR-15b	2.87
NM_002719	hsa-miR-15b	2.86
NM_004350	hsa-miR-130a	2.86
NM_005342	hsa-miR-130a	2.86
NM_005627	hsa-miR-15b	2.86
NM_178586	hsa-miR-15b	2.86
NM_201613	hsa-miR-150	2.86
NM_004896	hsa-miR-199a	2.85
NM_152423	hsa-miR-130a	2.85
NM_002401	hsa-miR-15b	2.84
NM_004232	hsa-miR-130a	2.84
NM_012219	hsa-miR-15b	2.84
NM_014225	hsa-miR-15b	2.84
NM_014426	hsa-miR-130a	2.84
NM_015400	hsa-miR-15b	2.84
NM_021005	hsa-miR-150	2.84
NM_021111	hsa-miR-15b	2.84
NM_203351	hsa-miR-15b	2.84
NM_000832	hsa-miR-15b	2.83
NM_001452	hsa-miR-130a	2.83
NM_005776	hsa-miR-130a	2.83
NM_018125	hsa-miR-150	2.83
NM_031469	hsa-miR-15b	2.83
NM_144609	hsa-miR-199a	2.83
NM_152227	hsa-miR-130a	2.83
NM_177979	hsa-miR-130a	2.83
NM_005876	hsa-miR-15b	2.82
NM_015091	hsa-miR-130a	2.82
NM_015158	hsa-miR-15b	2.82
NM_022133	hsa-miR-15b	2.82
NM_024700	hsa-miR-130a	2.82
NM_152836	hsa-miR-15b	2.82
NM_152837	hsa-miR-15b	2.82
NM_153186	hsa-miR-15b	2.82
NM_207035	hsa-miR-150	2.82
NM_001002860	hsa-miR-130a	2.81
NM_006734	hsa-miR-130a	2.81
NM_015497	hsa-miR-15b	2.81
NM_001743	hsa-miR-130a	2.8
NM_006421	hsa-miR-130a	2.8
NM_014271	hsa-miR-15b	2.8
NM_014344	hsa-miR-150	2.8
NM_014812	hsa-miR-130a	2.8
NM_016441	hsa-miR-15b	2.8
NM_021961	hsa-miR-130a	2.8
NM_024935	hsa-miR-150	2.8
NM_198334	hsa-miR-199a	2.8
NM_213612	hsa-miR-130a	2.8
NM_001265	hsa-miR-15b	2.79
NM_002880	hsa-miR-15b	2.79
NM_003338	hsa-miR-130a	2.79
NM_015151	hsa-miR-130a	2.79
NM_016603	hsa-miR-130a	2.79
NM_017742	hsa-miR-130a	2.79
NM_019556	hsa-miR-130a	2.79
NM_030795	hsa-miR-199a	2.79
NM_152890	hsa-miR-15b	2.79
NM_198335	hsa-miR-199a	2.79
NM_003394	hsa-miR-130a	2.78
NM_006373	hsa-miR-15b	2.78
NM_014610	hsa-miR-199a	2.78
NM_018700	hsa-miR-15b	2.78
NM_138566	hsa-miR-15b	2.78
NM_153365	hsa-miR-150	2.78
NM_198581	hsa-miR-15b	2.78
NM_198859	hsa-miR-130a	2.78
NM_001396	hsa-miR-150	2.77
NM_023037	hsa-miR-15b	2.77
NM_030808	hsa-miR-130a	2.77
NM_080546	hsa-miR-130a	2.77
NM_130436	hsa-miR-150	2.77
NM_144599	hsa-miR-130a	2.77
NM_005151	hsa-miR-15b	2.76
NM_012081	hsa-miR-15b	2.76
NM_012129	hsa-miR-15b	2.76
NM_014964	hsa-miR-130a	2.76
NM_022481	hsa-miR-150	2.76
NM_148921	hsa-miR-130a	2.76
NM_003660	hsa-miR-15b	2.75
NM_018312	hsa-miR-130a	2.75
NM_020403	hsa-miR-15b	2.75
NM_031437	hsa-miR-15b	2.75
NM_057175	hsa-miR-130a	2.75
NM_203487	hsa-miR-15b	2.75
NM_002480	hsa-miR-130a	2.74
NM_003979	hsa-miR-199a	2.74
NM_007260	hsa-miR-15b	2.74
NM_014655	hsa-miR-130a	2.74
NM_016525	hsa-miR-199a	2.74
NM_018557	hsa-miR-15b	2.74
NM_030576	hsa-miR-130a	2.74
NM_033225	hsa-miR-130a	2.74
NM_000080	hsa-miR-15b	2.73
NM_003185	hsa-miR-130a	2.73
NM_004329	hsa-miR-15b	2.73
NM_014460	hsa-miR-199a	2.73
NM_014494	hsa-miR-130a	2.73
NM_014916	hsa-miR-130a	2.73
NM_024704	hsa-miR-15b	2.73
NM_024893	hsa-miR-15b	2.73
NM_000484	hsa-miR-15b	2.72
NM_000806	hsa-miR-15b	2.72
NM_004440	hsa-miR-15b	2.72
NM_005387	hsa-miR-150	2.72
NM_006195	hsa-miR-15b	2.72
NM_012090	hsa-miR-15b	2.72
NM_014372	hsa-miR-199a	2.72
NM_032233	hsa-miR-15b	2.72
NM_033044	hsa-miR-15b	2.72
NM_139132	hsa-miR-150	2.72
NM_201413	hsa-miR-15b	2.72
NM_201414	hsa-miR-15b	2.72
NM_005277	hsa-miR-130a	2.71
NM_014932	hsa-miR-15b	2.71
NM_015138	hsa-miR-15b	2.71
NM_017697	hsa-miR-15b	2.71
NM_020801	hsa-miR-130a	2.71
NM_024496	hsa-miR-15b	2.71
NM_024841	hsa-miR-130a	2.71
NM_201591	hsa-miR-130a	2.71
NM_201592	hsa-miR-130a	2.71
NM_001304	hsa-miR-130a	2.7
NM_013283	hsa-miR-130a	2.7
NM_014459	hsa-miR-15b	2.7
NM_052851	hsa-miR-130a	2.7
NM_178006	hsa-miR-130a	2.7
NM_178007	hsa-miR-130a	2.7
NM_181459	hsa-miR-199a	2.7
NM_182796	hsa-miR-130a	2.7
NM_003404	hsa-miR-130a	2.69
NM_015387	hsa-miR-15b	2.69
NM_139323	hsa-miR-130a	2.69
NM_199482	hsa-miR-15b	2.69
NM_005235	hsa-miR-130a	2.68
NM_016162	hsa-miR-150	2.68
NM_030964	hsa-miR-15b	2.68
NM_130438	hsa-miR-150	2.68
NM_152450	hsa-miR-15b	2.68
NM_170717	hsa-miR-130a	2.68
NM_000725	hsa-miR-150	2.67
NM_000965	hsa-miR-15b	2.67
NM_006930	hsa-miR-130a	2.67
NM_016152	hsa-miR-15b	2.67
NM_016258	hsa-miR-130a	2.67
NM_016626	hsa-miR-15b	2.67
NM_024674	hsa-miR-130a	2.67
NM_182665	hsa-miR-15b	2.67
NM_021136	hsa-miR-130a	2.66
NM_198502	hsa-miR-130a	2.66
NM_206852	hsa-miR-130a	2.66
NM_206857	hsa-miR-130a	2.66
NM_003452	hsa-miR-150	2.65
NM_012297	hsa-miR-130a	2.65
NM_014562	hsa-miR-130a	2.65
NM_197977	hsa-miR-150	2.65
NM_203504	hsa-miR-130a	2.65
NM_203505	hsa-miR-130a	2.65
NM_007005	hsa-miR-15b	2.64
NM_015087	hsa-miR-130a	2.64
NM_020919	hsa-miR-199a	2.64
NM_130437	hsa-miR-150	2.64
NM_138396	hsa-miR-15b	2.64
NM_002841	hsa-miR-130a	2.63
NM_004947	hsa-miR-130a	2.63
NM_101395	hsa-miR-150	2.63
NM_181460	hsa-miR-199a	2.63
NM_207435	hsa-miR-15b	2.63
NM_172070	hsa-miR-15b	2.62
NM_004913	hsa-miR-15b	2.61
NM_016048	hsa-miR-15b	2.61
NM_016231	hsa-miR-130a	2.61
NM_021255	hsa-miR-15b	2.61
NM_003223	hsa-miR-15b	2.6
NM_015401	hsa-miR-150	2.6
NM_016596	hsa-miR-150	2.6
NM_017555	hsa-miR-15b	2.6
NM_020443	hsa-miR-15b	2.6
NM_020845	hsa-miR-130a	2.6
NM_181457	hsa-miR-199a	2.6
NM_002874	hsa-miR-150	2.59
NM_007222	hsa-miR-15b	2.59
NM_015447	hsa-miR-15b	2.59
NM_022730	hsa-miR-15b	2.59
NM_025250	hsa-miR-130a	2.59
NM_182812	hsa-miR-150	2.59
NM_012396	hsa-miR-15b	2.58
NM_015678	hsa-miR-130a	2.58
NM_032837	hsa-miR-130a	2.58
NM_172020	hsa-miR-150	2.58
NM_001422	hsa-miR-130a	2.57
NM_015630	hsa-miR-130a	2.57
NM_198381	hsa-miR-130a	2.57
NM_198549	hsa-miR-130a	2.57
NM_001003674	hsa-miR-130a	2.56
NM_001003675	hsa-miR-130a	2.56
NM_003077	hsa-miR-130a	2.56
NM_004338	hsa-miR-130a	2.56
NM_012329	hsa-miR-130a	2.56
NM_014901	hsa-miR-130a	2.56
NM_018534	hsa-miR-130a	2.56
NM_032924	hsa-miR-130a	2.56
NM_181481	hsa-miR-130a	2.56
NM_181482	hsa-miR-130a	2.56
NM_181483	hsa-miR-130a	2.56
NM_199355	hsa-miR-130a	2.56
NM_201267	hsa-miR-130a	2.56
NM_001731	hsa-miR-130a	2.55
NM_002268	hsa-miR-15b	2.55
NM_004098	hsa-miR-130a	2.55
NM_006826	hsa-miR-15b	2.55
NM_007327	hsa-miR-15b	2.55
NM_012406	hsa-miR-15b	2.55
NM_025154	hsa-miR-199a	2.55
NM_004227	hsa-miR-130a	2.54
NM_021242	hsa-miR-130a	2.54
NM_021569	hsa-miR-15b	2.54
NM_001005476	hsa-miR-150	2.53
NM_003628	hsa-miR-150	2.53
NM_133333	hsa-miR-130a	2.53
NM_002651	hsa-miR-15b	2.52
NM_005502	hsa-miR-130a	2.52
NM_024052	hsa-miR-150	2.52
NM_020808	hsa-miR-15b	2.51
NM_024997	hsa-miR-15b	2.51
NM_133332	hsa-miR-130a	2.51
NM_152376	hsa-miR-15b	2.51
NM_003471	hsa-miR-15b	2.5
NM_006516	hsa-miR-130a	2.5
NM_015305	hsa-miR-15b	2.5
NM_024761	hsa-miR-15b	2.5
NM_024938	hsa-miR-199a	2.5
NM_053024	hsa-miR-150	2.5
NM_172160	hsa-miR-15b	2.5
NM_198904	hsa-miR-150	2.5
NM_020123	hsa-miR-150	2.49
NM_138399	hsa-miR-199a	2.49
NM_172159	hsa-miR-15b	2.49
NM_181458	hsa-miR-199a	2.49
NM_000163	hsa-miR-15b	2.48
NM_004575	hsa-miR-130a	2.48
NM_007170	hsa-miR-130a	2.48
NM_014820	hsa-miR-130a	2.48
NM_018948	hsa-miR-130a	2.48
NM_021132	hsa-miR-15b	2.48
NM_021959	hsa-miR-15b	2.48
NM_153020	hsa-miR-130a	2.48
NM_003243	hsa-miR-15b	2.47
NM_015610	hsa-miR-15b	2.47
NM_016003	hsa-miR-15b	2.47
NM_016217	hsa-miR-130a	2.47
NM_017990	hsa-miR-15b	2.47
NM_018013	hsa-miR-15b	2.47
NM_153683	hsa-miR-150	2.47
NM_003885	hsa-miR-130a	2.46
NM_014800	hsa-miR-130a	2.46
NM_015716	hsa-miR-15b	2.46
NM_032466	hsa-miR-15b	2.46
NM_130442	hsa-miR-130a	2.46
NM_153827	hsa-miR-15b	2.46
NM_170663	hsa-miR-15b	2.46
NM_000248	hsa-miR-199a	2.45
NM_001002799	hsa-miR-130a	2.45
NM_006722	hsa-miR-199a	2.45
NM_014283	hsa-miR-15b	2.45
NM_015361	hsa-miR-130a	2.45
NM_016227	hsa-miR-15b	2.45
NM_022658	hsa-miR-130a	2.45
NM_032468	hsa-miR-15b	2.45
NM_170716	hsa-miR-130a	2.45
NM_198158	hsa-miR-199a	2.45
NM_198159	hsa-miR-199a	2.45
NM_198177	hsa-miR-199a	2.45
NM_198178	hsa-miR-199a	2.45
NM_001002909	hsa-miR-130a	2.44
NM_002222	hsa-miR-130a	2.44
NM_004308	hsa-miR-130a	2.44
NM_015995	hsa-miR-130a	2.44
NM_016289	hsa-miR-15b	2.44
NM_018316	hsa-miR-15b	2.44
NM_023927	hsa-miR-15b	2.44
NM_153029	hsa-miR-15b	2.44
NM_207009	hsa-miR-130a	2.44
NM_000480	hsa-miR-130a	2.43
NM_006472	hsa-miR-130a	2.43
NM_007023	hsa-miR-130a	2.43
NM_012266	hsa-miR-199a	2.43
NM_030661	hsa-miR-15b	2.43
NM_153631	hsa-miR-15b	2.43
NM_153632	hsa-miR-15b	2.43
NM_203394	hsa-miR-130a	2.43
NM_005375	hsa-miR-130a	2.42
NM_015049	hsa-miR-130a	2.42
NM_015215	hsa-miR-130a	2.42
NM_017719	hsa-miR-15b	2.42
NM_018182	hsa-miR-199a	2.42
NM_031450	hsa-miR-15b	2.42
NM_032283	hsa-miR-150	2.42
NM_002833	hsa-miR-199a	2.41
NM_014243	hsa-miR-15b	2.4
NM_018011	hsa-miR-130a	2.39
NM_177978	hsa-miR-130a	2.39
NM_197939	hsa-miR-199a	2.39
NM_005785	hsa-miR-15b	2.38
NM_194358	hsa-miR-15b	2.38
NM_194359	hsa-miR-15b	2.38
NM_003330	hsa-miR-199a	2.37
NM_006749	hsa-miR-15b	2.37
NM_182729	hsa-miR-199a	2.37
NM_182742	hsa-miR-199a	2.37
NM_182743	hsa-miR-199a	2.37
NM_003205	hsa-miR-150	2.36
NM_005639	hsa-miR-130a	2.36
NM_017778	hsa-miR-130a	2.36
NM_018607	hsa-miR-150	2.36
NM_145808	hsa-miR-199a	2.36
NM_207036	hsa-miR-150	2.36
NM_207037	hsa-miR-150	2.36
NM_207038	hsa-miR-150	2.36
NM_207040	hsa-miR-150	2.36
NM_003507	hsa-miR-199a	2.35
NM_006380	hsa-miR-199a	2.35
NM_015001	hsa-miR-130a	2.33
NM_138771	hsa-miR-130a	2.33
NM_001001974	hsa-miR-15b	2.32
NM_006496	hsa-miR-15b	2.32
NM_014837	hsa-miR-150	2.32
NM_021622	hsa-miR-15b	2.32
NM_145257	hsa-miR-150	2.32
NM_173156	hsa-miR-150	2.32
NM_201568	hsa-miR-150	2.32
NM_201569	hsa-miR-150	2.32
NM_000092	hsa-miR-150	2.31
NM_004758	hsa-miR-130a	2.31
NM_006224	hsa-miR-15b	2.31
NM_176814	hsa-miR-130a	2.31
NM_002709	hsa-miR-130a	2.3
NM_003144	hsa-miR-130a	2.3
NM_033025	hsa-miR-15b	2.3
NM_206876	hsa-miR-130a	2.3
NM_004859	hsa-miR-130a	2.29
NM_017610	hsa-miR-15b	2.29
NM_019074	hsa-miR-15b	2.29
NM_000399	hsa-miR-150	2.28
NM_017772	hsa-miR-150	2.28
NM_018287	hsa-miR-130a	2.28
NM_022780	hsa-miR-130a	2.27
NM_080927	hsa-miR-130a	2.27
NM_000844	hsa-miR-130a	2.26
NM_080417	hsa-miR-130a	2.26
NM_001291	hsa-miR-199a	2.25
NM_003483	hsa-miR-150	2.25
NM_004277	hsa-miR-150	2.25
NM_004326	hsa-miR-15b	2.25
NM_199072	hsa-miR-130a	2.25
NM_002193	hsa-miR-130a	2.24
NM_012234	hsa-miR-15b	2.24
NM_152271	hsa-miR-130a	2.24
NM_002267	hsa-miR-15b	2.23
NM_031216	hsa-miR-150	2.23
NM_203459	hsa-miR-15b	2.23
NM_016563	hsa-miR-15b	2.22
NM_206877	hsa-miR-130a	2.21
NM_003236	hsa-miR-130a	2.2
NM_004392	hsa-miR-15b	2.2
NM_005238	hsa-miR-199a	2.2
NM_005904	hsa-miR-15b	2.2
NM_007038	hsa-miR-15b	2.2
NM_080759	hsa-miR-15b	2.2
NM_080760	hsa-miR-15b	2.2
NM_181874	hsa-miR-130a	2.2
NM_199182	hsa-miR-15b	2.2
NM_003575	hsa-miR-130a	2.19
NM_015443	hsa-miR-130a	2.19
NM_018212	hsa-miR-15b	2.19
NM_020182	hsa-miR-130a	2.19
NM_199169	hsa-miR-130a	2.19
NM_199170	hsa-miR-130a	2.19
NM_199171	hsa-miR-130a	2.19
NM_001005753	hsa-miR-130a	2.18
NM_014786	hsa-miR-130a	2.18
NM_016079	hsa-miR-130a	2.18
NM_016374	hsa-miR-130a	2.18
NM_031371	hsa-miR-130a	2.18
NM_004631	hsa-miR-130a	2.17
NM_015278	hsa-miR-130a	2.17
NM_033300	hsa-miR-130a	2.17
NM_001001331	hsa-miR-15b	2.15
NM_001005609	hsa-miR-130a	2.15
NM_001399	hsa-miR-130a	2.15
NM_001683	hsa-miR-15b	2.15
NM_001746	hsa-miR-130a	2.15
NM_003339	hsa-miR-130a	2.15
NM_014212	hsa-miR-15b	2.15
NM_014824	hsa-miR-15b	2.15
NM_015045	hsa-miR-15b	2.15
NM_017974	hsa-miR-130a	2.15
NM_018951	hsa-miR-15b	2.15
NM_019085	hsa-miR-130a	2.15
NM_030803	hsa-miR-130a	2.15
NM_138333	hsa-miR-15b	2.15
NM_153715	hsa-miR-15b	2.15
NM_181838	hsa-miR-130a	2.15
NM_198890	hsa-miR-130a	2.15
NM_003947	hsa-miR-15b	2.14
NM_015035	hsa-miR-15b	2.14
NM_020809	hsa-miR-15b	2.14
NM_003081	hsa-miR-130a	2.13
NM_016235	hsa-miR-130a	2.13
NM_019084	hsa-miR-15b	2.13
NM_020858	hsa-miR-15b	2.13
NM_130811	hsa-miR-130a	2.13
NM_153616	hsa-miR-15b	2.13
NM_153617	hsa-miR-15b	2.13
NM_153618	hsa-miR-15b	2.13
NM_199245	hsa-miR-15b	2.13
NM_014011	hsa-miR-130a	2.12
NM_014751	hsa-miR-15b	2.12
NM_017635	hsa-miR-130a	2.12
NM_022452	hsa-miR-199a	2.12
NM_023016	hsa-miR-15b	2.12
NM_133171	hsa-miR-15b	2.12
NM_144949	hsa-miR-130a	2.12
NM_182764	hsa-miR-15b	2.12
NM_014795	hsa-miR-130a	2.11
NM_000319	hsa-miR-15b	2.1
NM_005599	hsa-miR-130a	2.1
NM_006732	hsa-miR-130a	2.1
NM_002126	hsa-miR-199a	2.09
NM_145113	hsa-miR-130a	2.09
NM_000633	hsa-miR-15b	2.08
NM_003390	hsa-miR-130a	2.08
NM_005813	hsa-miR-130a	2.08
NM_017938	hsa-miR-15b	2.08
NM_147160	hsa-miR-15b	2.08
NM_153014	hsa-miR-199a	2.08
NM_181672	hsa-miR-15b	2.08
NM_181673	hsa-miR-15b	2.08
NM_001148	hsa-miR-130a	2.07
NM_004404	hsa-miR-15b	2.07
NM_006139	hsa-miR-15b	2.07
NM_020977	hsa-miR-130a	2.07
NM_031211	hsa-miR-15b	2.07
NM_152322	hsa-miR-130a	2.07
NM_018898	hsa-miR-15b	2.06
NM_018899	hsa-miR-15b	2.06
NM_018900	hsa-miR-15b	2.06
NM_018901	hsa-miR-15b	2.06
NM_018902	hsa-miR-15b	2.06
NM_018903	hsa-miR-15b	2.06
NM_018904	hsa-miR-15b	2.06
NM_018905	hsa-miR-15b	2.06
NM_018906	hsa-miR-15b	2.06
NM_018907	hsa-miR-15b	2.06
NM_018908	hsa-miR-15b	2.06
NM_018909	hsa-miR-15b	2.06
NM_018910	hsa-miR-15b	2.06
NM_018911	hsa-miR-15b	2.06
NM_020116	hsa-miR-130a	2.06
NM_031411	hsa-miR-15b	2.06
NM_031849	hsa-miR-15b	2.06
NM_031857	hsa-miR-15b	2.06
NM_031860	hsa-miR-15b	2.06
NM_212464	hsa-miR-15b	2.06
NM_000489	hsa-miR-130a	2.05
NM_022138	hsa-miR-130a	2.05
NM_024293	hsa-miR-15b	2.05
NM_138270	hsa-miR-130a	2.05
NM_138271	hsa-miR-130a	2.05
NM_003010	hsa-miR-150	2.04
NM_020956	hsa-miR-199a	2.04
NM_152835	hsa-miR-15b	2.04
NM_001858	hsa-miR-130a	2.03
NM_006393	hsa-miR-15b	2.03
NM_014919	hsa-miR-130a	2.03
NM_153463	hsa-miR-199a	2.03
NM_001693	hsa-miR-130a	2.02
NM_007375	hsa-miR-130a	2.02
NM_022893	hsa-miR-130a	2.02
NM_024342	hsa-miR-130a	2.02
NM_152493	hsa-miR-15b	2.02
NM_017548	hsa-miR-15b	2.01
NM_138731	hsa-miR-15b	2.01
NM_000876	hsa-miR-15b	2
NM_000964	hsa-miR-199a	2
NM_003873	hsa-miR-130a	2
NM_013354	hsa-miR-130a	2
NM_024667	hsa-miR-130a	2
NM_001001557	hsa-miR-130a	1.99
NM_012325	hsa-miR-15b	1.99
NM_020993	hsa-miR-130a	1.99
NM_006321	hsa-miR-199a	1.98
NM_007192	hsa-miR-15b	1.98
NM_014952	hsa-miR-130a	1.98
NM_015247	hsa-miR-130a	1.98
NM_000222	hsa-miR-130a	1.97
NM_012300	hsa-miR-150	1.97
NM_033644	hsa-miR-150	1.97
NM_033645	hsa-miR-150	1.97
NM_001949	hsa-miR-130a	1.96
NM_002373	hsa-miR-199a	1.96
NM_020651	hsa-miR-130a	1.96
NM_020689	hsa-miR-130a	1.95
NM_022781	hsa-miR-130a	1.95
NM_194328	hsa-miR-130a	1.95
NM_194329	hsa-miR-130a	1.95
NM_194330	hsa-miR-130a	1.95
NM_194331	hsa-miR-130a	1.95
NM_194332	hsa-miR-130a	1.95
NM_003016	hsa-miR-150	1.93
NM_006141	hsa-miR-15b	1.92
NM_020871	hsa-miR-130a	1.92
NM_000276	hsa-miR-15b	1.91
NM_001587	hsa-miR-15b	1.91
NM_007084	hsa-miR-130a	1.91
NM_014924	hsa-miR-130a	1.91
NM_005187	hsa-miR-15b	1.9
NM_175931	hsa-miR-15b	1.9
NM_033224	hsa-miR-150	1.89
NM_133330	hsa-miR-130a	1.89
NM_133331	hsa-miR-130a	1.89
NM_133335	hsa-miR-130a	1.89
NM_153271	hsa-miR-15b	1.89
NM_005688	hsa-miR-130a	1.88
NM_005840	hsa-miR-130a	1.88
NM_006788	hsa-miR-130a	1.88
NM_015208	hsa-miR-130a	1.88
NM_024046	hsa-miR-15b	1.88
NM_178496	hsa-miR-130a	1.88
NM_001001549	hsa-miR-199a	1.87
NM_001001550	hsa-miR-199a	1.87
NM_001001555	hsa-miR-199a	1.87
NM_005311	hsa-miR-199a	1.87
NM_014333	hsa-miR-15b	1.87
NM_014962	hsa-miR-130a	1.87
NM_144982	hsa-miR-130a	1.87
NM_153619	hsa-miR-150	1.87
NM_181443	hsa-miR-130a	1.87
NM_002734	hsa-miR-150	1.86
NM_016308	hsa-miR-130a	1.86
NM_212471	hsa-miR-150	1.86
NM_212472	hsa-miR-150	1.86
NM_001709	hsa-miR-15b	1.85
NM_014912	hsa-miR-15b	1.85
NM_015265	hsa-miR-15b	1.85
NM_170731	hsa-miR-15b	1.85
NM_170732	hsa-miR-15b	1.85
NM_170733	hsa-miR-15b	1.85
NM_170734	hsa-miR-15b	1.85
NM_170735	hsa-miR-15b	1.85
NM_198287	hsa-miR-150	1.84
NM_001002838	hsa-miR-130a	1.83
NM_020922	hsa-miR-130a	1.83
NM_212467	hsa-miR-15b	1.83
NM_006698	hsa-miR-130a	1.82
NM_016436	hsa-miR-15b	1.82
NM_032682	hsa-miR-150	1.82
NM_001005210	hsa-miR-130a	1.81
NM_004687	hsa-miR-15b	1.81
NM_006203	hsa-miR-199a	1.81
NM_006861	hsa-miR-130a	1.8
NM_006925	hsa-miR-15b	1.8
NM_003474	hsa-miR-130a	1.79
NM_006940	hsa-miR-130a	1.79
NM_152989	hsa-miR-130a	1.79
NM_178010	hsa-miR-130a	1.79
NM_001438	hsa-miR-130a	1.78
NM_005329	hsa-miR-130a	1.78
NM_206594	hsa-miR-130a	1.78
NM_206595	hsa-miR-130a	1.78
NM_014117	hsa-miR-15b	1.76
NM_001001664	hsa-miR-130a	1.75
NM_001497	hsa-miR-15b	1.74
NM_003759	hsa-miR-15b	1.73
NM_004873	hsa-miR-15b	1.73
NM_174934	hsa-miR-15b	1.73
NM_006237	hsa-miR-130a	1.72
NM_145117	hsa-miR-150	1.72
NM_153686	hsa-miR-130a	1.72
NM_182964	hsa-miR-150	1.72
NM_021164	hsa-miR-150	1.7
NM_024887	hsa-miR-15b	1.7
NM_205861	hsa-miR-15b	1.7
NM_015115	hsa-miR-15b	1.68
NM_181041	hsa-miR-150	1.68
NM_152702	hsa-miR-199a	1.67
NM_030806	hsa-miR-15b	1.65
NM_015313	hsa-miR-130a	1.63
NM_002996	hsa-miR-15b	1.62
NM_014757	hsa-miR-130a	1.6
NM_025146	hsa-miR-130a	1.6
NM_004566	hsa-miR-130a	1.59
NM_018263	hsa-miR-130a	1.59
NM_020546	hsa-miR-130a	1.59
NM_020796	hsa-miR-15b	1.59
NM_004093	hsa-miR-130a	1.58
NM_005475	hsa-miR-130a	1.57
NM_033449	hsa-miR-15b	1.56
NM_152622	hsa-miR-130a	1.55
NM_006544	hsa-miR-130a	1.54
NM_000901	hsa-miR-130a	1.52
NM_003722	hsa-miR-130a	1.49
NM_015051	hsa-miR-150	1.49
NM_018450	hsa-miR-15b	1.49
NM_031890	hsa-miR-15b	1.48
NM_013449	hsa-miR-130a	1.47
NM_022459	hsa-miR-130a	1.47
NM_003107	hsa-miR-130a	1.46
NM_014801	hsa-miR-199a	1.46
NM_003629	hsa-miR-130a	1.43
NM_006206	hsa-miR-130a	1.42
NM_007249	hsa-miR-199a	1.41
NM_014231	hsa-miR-15b	1.41
NM_019885	hsa-miR-15b	1.38
NM_001386	hsa-miR-130a	1.35
NM_005808	hsa-miR-15b	1.34
NM_021813	hsa-miR-130a	1.33
NM_022465	hsa-miR-130a	1.33
NM_002868	hsa-miR-130a	1.31
NM_003155	hsa-miR-130a	1.3
NM_015981	hsa-miR-130a	1.29
NM_020440	hsa-miR-130a	1.29
NM_171825	hsa-miR-130a	1.29
NM_014991	hsa-miR-130a	1.27
NM_178585	hsa-miR-130a	1.27
NM_014615	hsa-miR-130a	1.26
NM_014730	hsa-miR-130a	1.26
NM_032160	hsa-miR-130a	1.24
NM_053023	hsa-miR-130a	1.2
NM_001204	hsa-miR-130a	1.19
NM_033346	hsa-miR-130a	1.14
NM_030918	hsa-miR-130a	1.07
NM_001128	hsa-miR-130a	1.01
NM_001543	hsa-miR-130a	0.89
