# Supplementary material for: MicroRNA genes preferentially expressed in dendritic cells contain sites for conserved transcription factor binding motifs in their promoters
Source: BMC Genomics. 2011 Jun 27;12:330. doi: 10.1186/1471-2164-12-330 (PMC3146452; doi:10.1186/1471-2164-12-330)
Supplement: Additional file 15 — Table S9. Target genes that are down-regulated in DCs relative to monocytes and that were predicted using PicTar or Targetscan, to be targets of miRNAs that are over-expressed in DCs relative to monocytes. [file 1471-2164-12-330-S15.XLS]

## Sheet: Sheet1
Table S9A: Target genes that are down-regulated in DCs relative to Monocytes and that were predicted using PicTar to be targets of miRNAs that are over-expressed in DCs relative to Monocytes
			relative expression (DC/monocyte) of target gene in the dataset of Lehtonen et al 2007
Affy_HGU133A_ID	RefSeq DNA ID	HGNC symbol	t3hr	t6hr	t24hr	miRNA over-expressed in DC relative to Monocytes	Pictar score
219534_x_at	NM_000076	CDKN1C	-4.85	-6.35	-7.15	hsa-miR-221	3.78
216894_x_at	NM_000076	CDKN1C	-2.8	-5.4	-6.75	hsa-miR-221	3.78
216248_s_at	NM_006186	NR4A2	-2.7	-4.6	-6.45	hsa-miR-34a	3.81
204621_s_at	NM_006186	NR4A2	-2.5	-4.1	-6.2	hsa-miR-34a	3.81
213182_x_at	NM_000076	CDKN1C	-3.45	-5.8	-5.8	hsa-miR-221	3.78
204622_x_at	NM_006186	NR4A2	-2.25	-3.9	-5.3	hsa-miR-34a	3.81
201939_at	NM_006622	PLK2	-2.55	-3.15	-5.15	hsa-miR-342	2.61
220266_s_at	NM_004235	KLF4	-3.75	-5.1	-5	hsa-miR-135a	2.65
220266_s_at	NM_004235	KLF4	-3.75	-5.1	-5	hsa-miR-34a	3.33
221841_s_at	NM_004235	KLF4	-3	-4.75	-4.8	hsa-miR-135a	2.65
221841_s_at	NM_004235	KLF4	-3	-4.75	-4.8	hsa-miR-34a	3.33
221920_s_at	NM_016612	SLC25A37	-1.45	-2.75	-4.55	hsa-miR-221	3.72
208078_s_at	NM_173354	SIK1	-3.15	-3.6	-4.15	hsa-miR-137	7.41
219480_at	NM_005985	SNAI1	-1.85	-2.65	-4.1	hsa-miR-125a	2.74
219480_at	NM_005985	SNAI1	-1.85	-2.65	-4.1	hsa-miR-125b	2.74
206115_at	NM_004430	EGR3	-2.1	-3.65	-3.8	hsa-let-7e	1.41
203036_s_at	NM_014751	MTSS1	-4	-3.9	-3.7	hsa-miR-135a	1.92
205214_at	NM_004226	STK17B	-1.85	-2.45	-3.45	hsa-miR-221	3.83
221986_s_at	NM_017644	KLHL24	-1.5	-2.45	-3.4	hsa-let-7e	4.03
201015_s_at	NM_002230	JUP	-2.1	-2.1	-3.35	hsa-miR-125a	2.91
201015_s_at	NM_002230	JUP	-2.1	-2.1	-3.35	hsa-miR-125b	2.91
201015_s_at	NM_021991	JUP	-2.1	-2.1	-3.35	hsa-miR-125a	3.19
201015_s_at	NM_021991	JUP	-2.1	-2.1	-3.35	hsa-miR-125b	3.19
207433_at	NM_000572	IL10	-2.35	-1.9	-3.2	hsa-let-7e	2.56
221763_at	NM_004241	JMJD1C	-1.45	-2.8	-3.15	hsa-miR-34a	4.07
213348_at	NM_000076	CDKN1C	-2.55	-4	-3.05	hsa-miR-221	3.78
202149_at	NM_006403	NEDD9	-2.25	-2.85	-3.05	hsa-miR-125a	2.4
202149_at	NM_006403	NEDD9	-2.25	-2.85	-3.05	hsa-miR-125b	2.4
202150_s_at	NM_006403	NEDD9	-2.2	-2.9	-2.95	hsa-miR-125a	2.4
202150_s_at	NM_006403	NEDD9	-2.2	-2.9	-2.95	hsa-miR-125b	2.4
219132_at	NM_021255	PELI2	-1.5	-2.55	-2.95	hsa-miR-125a	1.64
219132_at	NM_021255	PELI2	-1.5	-2.55	-2.95	hsa-miR-125b	1.64
219132_at	NM_021255	PELI2	-1.5	-2.55	-2.95	hsa-miR-135a	6.31
202932_at	NM_005433	YES1	-1.25	-1.9	-2.65	hsa-miR-125a	3.06
202932_at	NM_005433	YES1	-1.25	-1.9	-2.65	hsa-miR-125b	3.06
203547_at	NM_000616	CD4	-1.05	-2.15	-2.6	hsa-miR-221	2.55
220319_s_at	NM_013262	MYLIP	-1.9	-2.75	-2.5	hsa-miR-221	2.11
218738_s_at	NM_016271	RNF138	-1.55	-1.1	-2.3	hsa-miR-135a	2.84
218738_s_at	NM_016271	RNF138	-1.55	-1.1	-2.3	hsa-miR-137	4.15
218738_s_at	NM_198128	RNF138	-1.55	-1.1	-2.3	hsa-miR-135a	2.84
218738_s_at	NM_198128	RNF138	-1.55	-1.1	-2.3	hsa-miR-137	4.15
201751_at	NM_014876	JOSD1	-1.15	-1.6	-2.15	hsa-miR-135a	2.53
202933_s_at	NM_005433	YES1	-1.7	-2.6	-2.15	hsa-miR-125a	3.06
202933_s_at	NM_005433	YES1	-1.7	-2.6	-2.15	hsa-miR-125b	3.06
212689_s_at	NM_018433	KDM3A	-1.55	-1.75	-2	hsa-let-7e	3.05
210360_s_at	NM_014751	MTSS1	-1.7	-1.95	-2	hsa-miR-135a	1.92
217964_at	NM_017775	TTC19	-1.6	-2.1	-1.95	hsa-miR-34a	7.04
209189_at	NM_005252	FOS	-2.9	-2.45	-1.8	hsa-miR-221	3.38
218205_s_at	NM_199054	MKNK2	-2.2	-1.75	-1.8	hsa-miR-125a	4.84
218205_s_at	NM_199054	MKNK2	-2.2	-1.75	-1.8	hsa-miR-125b	4.84
202191_s_at	NM_003644	GAS7	-1.6	-2.4	-1.75	hsa-let-7e	2.11
202191_s_at	NM_003644	GAS7	-1.6	-2.4	-1.75	hsa-miR-135a	3.71
202191_s_at	NM_201433	GAS7	-1.6	-2.4	-1.75	hsa-let-7e	2.11
202191_s_at	NM_201433	GAS7	-1.6	-2.4	-1.75	hsa-miR-135a	3.71
202192_s_at	NM_003644	GAS7	-1.75	-2.1	-1.75	hsa-let-7e	2.11
202192_s_at	NM_003644	GAS7	-1.75	-2.1	-1.75	hsa-miR-135a	3.71
202192_s_at	NM_201433	GAS7	-1.75	-2.1	-1.75	hsa-let-7e	2.11
202192_s_at	NM_201433	GAS7	-1.75	-2.1	-1.75	hsa-miR-135a	3.71
221985_at	NM_017644	KLHL24	-1.05	-1.8	-1.65	hsa-let-7e	4.03
204650_s_at	NM_006051	APBB3	-1.25	-1.8	-1.6	hsa-let-7e	3.29
204650_s_at	NM_133172	APBB3	-1.25	-1.8	-1.6	hsa-let-7e	3.29
204650_s_at	NM_133173	APBB3	-1.25	-1.8	-1.6	hsa-let-7e	3.29
204650_s_at	NM_133174	APBB3	-1.25	-1.8	-1.6	hsa-let-7e	3.29
203003_at	NM_005920	MEF2D	-1.45	-1.75	-1.6	hsa-let-7e	2.62
203003_at	NM_005920	MEF2D	-1.45	-1.75	-1.6	hsa-miR-125a	1.91
203003_at	NM_005920	MEF2D	-1.45	-1.75	-1.6	hsa-miR-125b	1.91
210359_at	NM_014751	MTSS1	-1.7	-1.75	-1.55	hsa-miR-135a	1.92
212430_at	NM_017495	RBM38	-2.45	-2.05	-1.55	hsa-let-7e	2.77
212430_at	NM_017495	RBM38	-2.45	-2.05	-1.55	hsa-miR-125a	3.5
212430_at	NM_017495	RBM38	-2.45	-2.05	-1.55	hsa-miR-125b	3.5
202769_at	NM_004354	CCNG2	-1.15	-1.25	-1.4	hsa-miR-135a	3.17
202769_at	NM_004354	CCNG2	-1.15	-1.25	-1.4	hsa-miR-137	2.62
202770_s_at	NM_004354	CCNG2	-1.65	-1.2	-1.4	hsa-miR-135a	3.17
202770_s_at	NM_004354	CCNG2	-1.65	-1.2	-1.4	hsa-miR-137	2.62
211559_s_at	NM_004354	CCNG2	-1.35	-1.2	-1.4	hsa-miR-135a	3.17
211559_s_at	NM_004354	CCNG2	-1.35	-1.2	-1.4	hsa-miR-137	2.62
210872_x_at	NM_003644	GAS7	-1.1	-1.75	-1.4	hsa-let-7e	2.11
210872_x_at	NM_003644	GAS7	-1.1	-1.75	-1.4	hsa-miR-135a	3.71
210872_x_at	NM_201432	GAS7	-1.1	-1.75	-1.4	hsa-let-7e	2.11
210872_x_at	NM_201432	GAS7	-1.1	-1.75	-1.4	hsa-miR-135a	3.71
210872_x_at	NM_201433	GAS7	-1.1	-1.75	-1.4	hsa-let-7e	2.11
210872_x_at	NM_201433	GAS7	-1.1	-1.75	-1.4	hsa-miR-135a	3.71
201416_at	NM_003107	SOX4	-1.4	-1.15	-1.4	hsa-miR-221	1.37
201416_at	NM_003107	SOX4	-1.4	-1.15	-1.4	hsa-miR-34a	2.18
204897_at	NM_000958	PTGER4	-1.6	-1.9	-1.35	hsa-miR-342	2.18
201557_at	NM_014232	VAMP2	-1.1	-1.15	-1.15	hsa-miR-34a	8.66
201417_at	NM_003107	SOX4	-1.7	-1.85	-1.05	hsa-miR-221	1.37
201417_at	NM_003107	SOX4	-1.7	-1.85	-1.05	hsa-miR-34a	2.18
202723_s_at	NM_002015	FOXO1	-1.75	-1.55	-1	hsa-miR-135a	1.6
Table S9B: Target genes that are down-regulated in DCs relative to Monocytes and that were predicted using TargetScan to be targets of miRNAs that are over-expressed in DCs relative to Monocytes
			relative expression (DC/monocyte) of target gene in the dataset of Lehtonen et al 2007
Affy_HGU133A_ID	RefSeq DNA ID	HGNC symbol	t3hr	t6hr	t24hr	miRNA over-expressed in DC relative to Monocytes	TargetScan context score
211840_s_at	NM_001104631	PDE4D	-2.4	-5.4	-5.05	hsa-miR-342-3p	-0.6764
208078_s_at	NM_173354	SIK1	-3.15	-3.6	-4.15	hsa-miR-137	-0.563
204491_at	NM_001104631	PDE4D	-2.35	-3	-3.35	hsa-miR-342-3p	-0.6764
219132_at	NM_021255	PELI2	-1.5	-2.55	-2.95	hsa-miR-135a	-0.695
220319_s_at	NM_013262	MYLIP	-1.9	-2.75	-2.5	hsa-miR-221	-0.46
218738_s_at	NM_016271	RNF138	-1.55	-1.1	-2.3	hsa-miR-137	-0.522
210836_x_at	NM_001104631	PDE4D	-2	-2.4	-2.05	hsa-miR-342-3p	-0.6764
212443_at	NM_015175	NBEAL2	-1.35	-1.55	-1.55	hsa-miR-125b	-0.411
209020_at	NM_016470	C20orf111	-1.35	-1.2	-1.4	hsa-miR-342-3p	-0.424
202769_at	NM_004354	CCNG2	-1.15	-1.25	-1.4	hsa-miR-137	-0.465
202770_s_at	NM_004354	CCNG2	-1.65	-1.2	-1.4	hsa-miR-137	-0.465
211559_s_at	NM_004354	CCNG2	-1.35	-1.2	-1.4	hsa-miR-137	-0.465
210837_s_at	NM_001104631	PDE4D	-2.05	-2.95	-1.4	hsa-miR-342-3p	-0.6764
213022_s_at	NM_007124	UTRN	-2.3	-1.4	-1.2	hsa-miR-135a	-0.577
202723_s_at	NM_002015	FOXO1	-1.75	-1.55	-1	hsa-miR-135a	-0.54
