# Supplementary material for: MicroRNA genes preferentially expressed in dendritic cells contain sites for conserved transcription factor binding motifs in their promoters
Source: BMC Genomics. 2011 Jun 27;12:330. doi: 10.1186/1471-2164-12-330 (PMC3146452; doi:10.1186/1471-2164-12-330)
Supplement: Additional file 16 — Table S10. Target genes that are down-regulated in monocytes relative to DCs and that were predicted using PicTar or Targetscan, to be targets of miRNAs that are over-expressed in monocytes relative to DCs. [file 1471-2164-12-330-S16.XLS]

## Sheet: Sheet1
Table S10A: Target genes that are down-regulated in monocytes relative to DCs and that were predicted using PicTar to be targets of miRNAs that are over-expressed in monocytes relative to DCs
			relative expression (DC/monocyte) of target gene in the dataset of Lehtonen et al 2007
Affy_HGU133A_ID	Refseq DNA ID	HGNC symbol	t3hr	t6hr	t24hr	miRNA over-expressed in monocytes relative to DCs	Pictar score
211839_s_at	NM_000757	CSF1	6.6	7.4	7.8	hsa-miR-130a	4.22
210557_x_at	NM_172211	CSF1	6.05	6.7	6.85	hsa-miR-130a	4.22
208510_s_at	NM_138712	PPARG	7.85	7.65	6.45	hsa-miR-130a	4.28
208510_s_at	NM_138711	PPARG	7.85	7.65	6.45	hsa-miR-130a	4.28
208510_s_at	NM_015869	PPARG	7.85	7.65	6.45	hsa-miR-130a	4.27
208510_s_at	NM_005037	PPARG	7.85	7.65	6.45	hsa-miR-130a	4.27
212298_at	NM_003873	NRP1	4.95	6.4	6.2	hsa-miR-130a	2
207082_at	NM_000757	CSF1	3.6	5.2	6	hsa-miR-130a	4.22
212765_at	NM_203459	CAMSAP1L1	2.3	3.95	3.65	hsa-miR-16	2.23
212765_at	NM_203459	CAMSAP1L1	2.3	3.95	3.65	hsa-miR-15b	2.23
201266_at	NM_182743	TXNRD1	3	3.6	3.2	hsa-miR-199b	2.37
201266_at	NM_182743	TXNRD1	3	3.6	3.2	hsa-miR-199a	2.37
201266_at	NM_182742	TXNRD1	3	3.6	3.2	hsa-miR-199b	2.37
201266_at	NM_182742	TXNRD1	3	3.6	3.2	hsa-miR-199a	2.37
201266_at	NM_182729	TXNRD1	3	3.6	3.2	hsa-miR-199b	2.37
201266_at	NM_182729	TXNRD1	3	3.6	3.2	hsa-miR-199a	2.37
201266_at	NM_003330	TXNRD1	3	3.6	3.2	hsa-miR-199b	2.37
201266_at	NM_003330	TXNRD1	3	3.6	3.2	hsa-miR-199a	2.37
217196_s_at	NM_203459	CAMSAP1L1	2.3	3.55	3.1	hsa-miR-16	2.23
217196_s_at	NM_203459	CAMSAP1L1	2.3	3.55	3.1	hsa-miR-15b	2.23
204401_at	NM_002250	KCNN4	1.45	1.75	3	hsa-miR-16	4.31
204401_at	NM_002250	KCNN4	1.45	1.75	3	hsa-miR-15b	4.31
200900_s_at	NM_002355	M6PR	1.25	2.35	2.85	hsa-miR-199b	3.95
200900_s_at	NM_002355	M6PR	1.25	2.35	2.85	hsa-miR-199a	3.95
200900_s_at	NM_002355	M6PR	1.25	2.35	2.85	hsa-miR-130a	3.67
207233_s_at	NM_198178	MITF	1.5	2.5	2.8	hsa-miR-199b	2.45
207233_s_at	NM_198178	MITF	1.5	2.5	2.8	hsa-miR-199a	2.45
207233_s_at	NM_198177	MITF	1.5	2.5	2.8	hsa-miR-199b	2.45
207233_s_at	NM_198177	MITF	1.5	2.5	2.8	hsa-miR-199a	2.45
207233_s_at	NM_198159	MITF	1.5	2.5	2.8	hsa-miR-199b	2.45
207233_s_at	NM_198159	MITF	1.5	2.5	2.8	hsa-miR-199a	2.45
207233_s_at	NM_198158	MITF	1.5	2.5	2.8	hsa-miR-199b	2.45
207233_s_at	NM_198158	MITF	1.5	2.5	2.8	hsa-miR-199a	2.45
207233_s_at	NM_006722	MITF	1.5	2.5	2.8	hsa-miR-199b	2.45
207233_s_at	NM_006722	MITF	1.5	2.5	2.8	hsa-miR-199a	2.45
207233_s_at	NM_000248	MITF	1.5	2.5	2.8	hsa-miR-199b	2.45
207233_s_at	NM_000248	MITF	1.5	2.5	2.8	hsa-miR-199a	2.45
200961_at	NM_012248	SEPHS2	1.2	2	2.55	hsa-miR-150	2.88
203795_s_at	NM_020993	BCL7A	2.4	2.6	2.35	hsa-miR-130a	1.99
214179_s_at	NM_003204	NFE2L1	1.05	1.95	2.1	hsa-miR-199b	7.63
214179_s_at	NM_003204	NFE2L1	1.05	1.95	2.1	hsa-miR-199a	7.63
214179_s_at	NM_003204	NFE2L1	1.05	1.95	2.1	hsa-miR-16	3.05
214179_s_at	NM_003204	NFE2L1	1.05	1.95	2.1	hsa-miR-15b	3.05
201024_x_at	NM_015904	EIF5B	1.05	1.95	2.1	hsa-miR-199b	4.16
210896_s_at	NM_032468	ASPH	3	1.45	2	hsa-miR-16	2.45
210896_s_at	NM_032468	ASPH	3	1.45	2	hsa-miR-15b	2.45
210896_s_at	NM_032466	ASPH	3	1.45	2	hsa-miR-16	2.46
210896_s_at	NM_032466	ASPH	3	1.45	2	hsa-miR-15b	2.46
203935_at	NM_001105	ACVR1	3.3	3	1.95	hsa-miR-130a	6.52
209455_at	NM_033644	FBXW11	1.95	1.55	1.9	hsa-miR-199b	2.21
209455_at	NM_033644	FBXW11	1.95	1.55	1.9	hsa-miR-199a	2.21
209455_at	NM_033644	FBXW11	1.95	1.55	1.9	hsa-miR-150	1.97
209455_at	NM_012300	FBXW11	1.95	1.55	1.9	hsa-miR-199b	2.21
209455_at	NM_012300	FBXW11	1.95	1.55	1.9	hsa-miR-199a	2.21
209455_at	NM_012300	FBXW11	1.95	1.55	1.9	hsa-miR-150	1.97
217993_s_at	NM_182796	MAT2B	1.05	1.3	1.85	hsa-miR-130a	2.7
217993_s_at	NM_013283	MAT2B	1.05	1.3	1.85	hsa-miR-130a	2.7
200614_at	NM_004859	CLTC	1.6	1.9	1.85	hsa-miR-130a	2.29
200020_at	NM_007375	TARDBP	1.6	2	1.7	hsa-miR-130a	2.02
201176_s_at	NM_001655	ARCN1	1.2	1.65	1.7	hsa-miR-199b	3.25
201176_s_at	NM_001655	ARCN1	1.2	1.65	1.7	hsa-miR-199a	3.25
201176_s_at	NM_001655	ARCN1	1.2	1.65	1.7	hsa-miR-16	4.32
201176_s_at	NM_001655	ARCN1	1.2	1.65	1.7	hsa-miR-15b	4.32
218242_s_at	NM_017635	SUV420H1	1.25	1.8	1.65	hsa-miR-130a	2.12
218761_at	NM_017610	RNF111	1.05	1.65	1.45	hsa-miR-16	2.29
218761_at	NM_017610	RNF111	1.05	1.65	1.45	hsa-miR-15b	2.29
205479_s_at	NM_002658	PLAU	1.5	2.5	1.45	hsa-miR-199b	4.42
205479_s_at	NM_002658	PLAU	1.5	2.5	1.45	hsa-miR-199a	4.42
221568_s_at	NM_018362	LIN7C	1.05	1.65	1.45	hsa-miR-199b	4.79
221568_s_at	NM_018362	LIN7C	1.05	1.65	1.45	hsa-miR-199a	4.79
201089_at	NM_001693	ATP6V1B2	1.75	1.75	1.45	hsa-miR-130a	2.02
217939_s_at	NM_203437	AFTPH	1.15	1.25	1.45	hsa-miR-199b	3.46
217939_s_at	NM_203437	AFTPH	1.15	1.25	1.45	hsa-miR-199a	3.46
217939_s_at	NM_017657	AFTPH	1.15	1.25	1.45	hsa-miR-199b	3.46
217939_s_at	NM_017657	AFTPH	1.15	1.25	1.45	hsa-miR-199a	3.46
217939_s_at	NM_001002243	AFTPH	1.15	1.25	1.45	hsa-miR-199b	3.46
217939_s_at	NM_001002243	AFTPH	1.15	1.25	1.45	hsa-miR-199a	3.46
205327_s_at	NM_001616	ACVR2A	1.05	1.25	1.45	hsa-miR-16	8.44
205327_s_at	NM_001616	ACVR2A	1.05	1.25	1.45	hsa-miR-15b	8.44
216199_s_at	NM_006724	MAP3K4	2	2.45	1.4	hsa-miR-16	3.15
216199_s_at	NM_006724	MAP3K4	2	2.45	1.4	hsa-miR-15b	3.15
216199_s_at	NM_005922	MAP3K4	2	2.45	1.4	hsa-miR-16	3.15
216199_s_at	NM_005922	MAP3K4	2	2.45	1.4	hsa-miR-15b	3.15
212297_at	NM_024524	ATP13A3	1.95	2.1	1.35	hsa-miR-16	3.1
212297_at	NM_024524	ATP13A3	1.95	2.1	1.35	hsa-miR-15b	3.1
219496_at	NM_023016	ANKRD57	4.05	3.4	1.35	hsa-miR-16	2.12
219496_at	NM_023016	ANKRD57	4.05	3.4	1.35	hsa-miR-15b	2.12
209238_at	NM_004177	STX3	1.05	1.25	1.3	hsa-miR-130a	3.08
211668_s_at	NM_002658	PLAU	1.45	2.4	1.25	hsa-miR-199b	4.42
211668_s_at	NM_002658	PLAU	1.45	2.4	1.25	hsa-miR-199a	4.42
202370_s_at	NM_022845	CBFB	1.2	1.3	1.2	hsa-miR-130a	3.06
202370_s_at	NM_001755	CBFB	1.2	1.3	1.2	hsa-miR-130a	3.01
218056_at	NM_016561	BFAR	1.05	1.65	1.2	hsa-miR-16	2.9
218056_at	NM_016561	BFAR	1.05	1.65	1.2	hsa-miR-15b	2.9
201998_at	NM_173217	ST6GAL1	1.3	1.6	1.15	hsa-miR-199b	4.39
201998_at	NM_173217	ST6GAL1	1.3	1.6	1.15	hsa-miR-199a	4.49
201998_at	NM_173216	ST6GAL1	1.3	1.6	1.15	hsa-miR-199b	4.39
201998_at	NM_173216	ST6GAL1	1.3	1.6	1.15	hsa-miR-199a	4.49
201998_at	NM_003032	ST6GAL1	1.3	1.6	1.15	hsa-miR-199b	4.39
201998_at	NM_003032	ST6GAL1	1.3	1.6	1.15	hsa-miR-199a	4.49
209341_s_at	NM_001556	IKBKB	1.2	1.85	1.1	hsa-miR-199b	3.74
209341_s_at	NM_001556	IKBKB	1.2	1.85	1.1	hsa-miR-199a	3.74
207719_x_at	NM_014812	CEP170	1.95	1.2	1.1	hsa-miR-130a	2.8
204089_x_at	NM_006724	MAP3K4	1.95	2.65	1	hsa-miR-16	3.15
204089_x_at	NM_006724	MAP3K4	1.95	2.65	1	hsa-miR-15b	3.15
204089_x_at	NM_005922	MAP3K4	1.95	2.65	1	hsa-miR-16	3.15
204089_x_at	NM_005922	MAP3K4	1.95	2.65	1	hsa-miR-15b	3.15
Table S10B: Target genes that are down-regulated in monocytes relative to DCs and that were predicted using TargetScan to be targets of miRNAs that are over-expressed in monocytes relative to DCs
			relative expression (DC/monocyte) of target gene in the dataset of Lehtonen et al 2007
Affy_HGU133A_ID	Refseq DNA ID	HGNC symbol	t3hr	t6hr	t24hr	miRNA over-expressed in monocytes relative to DCs	Pictar score
209921_at	NM_014331	SLC7A11	5.2	5.1	4.5	hsa-miR-199a-3p	-0.503
217678_at	NM_014331	SLC7A11	4.75	4.8	4.15	hsa-miR-199a-3p	-0.503
212158_at	NM_002998	SDC2	2.2	3.8	4.05	hsa-miR-199a-3p	-0.486
212157_at	NM_002998	SDC2	1.3	3.7	4.05	hsa-miR-199a-3p	-0.486
212154_at	NM_002998	SDC2	1.75	4.1	3.9	hsa-miR-199a-3p	-0.486
207528_s_at	NM_014331	SLC7A11	5.15	5.65	3.45	hsa-miR-199a-3p	-0.503
204032_at	NM_003567	BCAR3	2.7	2.45	2.65	hsa-miR-199a-3p	-0.825
201972_at	NM_001690	ATP6V1A	1.65	1.85	2.2	hsa-miR-199a-3p	-0.558
201971_s_at	NM_001690	ATP6V1A	1.35	2.45	2.1	hsa-miR-199a-3p	-0.558
222262_s_at	NM_018638	ETNK1	1.35	2.25	2	hsa-miR-16	-0.52
222262_s_at	NM_018638	ETNK1	1.35	2.25	2	hsa-miR-199a-3p	-0.66
219017_at	NM_018638	ETNK1	2	2.55	2	hsa-miR-16	-0.52
219017_at	NM_018638	ETNK1	2	2.55	2	hsa-miR-199a-3p	-0.66
212888_at	NM_030621	DICER1	1.1	2.3	1.75	hsa-miR-130a	-0.579
205327_s_at	NM_001616	ACVR2A	1.05	1.25	1.45	hsa-miR-199a-3p	-0.546
216199_s_at	NM_005922	MAP3K4	2	2.45	1.4	hsa-miR-199a-3p	-0.51
200915_x_at	NM_182926	KTN1	1.6	1.45	1.4	hsa-miR-199a-3p	-0.425
213229_at	NM_030621	DICER1	1.15	2.4	1.3	hsa-miR-130a	-0.579
214709_s_at	NM_182926	KTN1	1.55	1.5	1.1	hsa-miR-199a-3p	-0.425
204089_x_at	NM_005922	MAP3K4	1.95	2.65	1	hsa-miR-199a-3p	-0.51
