# Supplementary material for: MicroRNA genes preferentially expressed in dendritic cells contain sites for conserved transcription factor binding motifs in their promoters
Source: BMC Genomics. 2011 Jun 27;12:330. doi: 10.1186/1471-2164-12-330 (PMC3146452; doi:10.1186/1471-2164-12-330)
Supplement: Additional file 17 — Table S11. Elements in the Venn diagram intersection of Figure S6D to S6F. [file 1471-2164-12-330-S17.XLS]

## Sheet: Sheet1
Table S11: Elements in the venn diagram intersection of Figure S6d-f
Common 6 elements in "DC.pic.tar" and "Downreg24":
NM_021255	PELI2
NM_016271	RNF138
NM_013262	MYLIP
NM_173354	SIK1
NM_002015	FOXO1
NM_004354	CCNG2
Common 2 elements in "Mono.pic.tar" and "Upreg24":
NM_005922	MAP3K4
NM_001616	ACVR2A
Common 9 elements in "DC.pic.tar" and "Upreg24":
NM_016644	PRR16
NM_003901	SGPL1
NM_007375	TARDBP
NM_003615	SLC4A7
NM_000248	MITF
NM_016040	TMED5
NM_014290	TDRD7
NM_003888	ALDH1A2
NM_032804	ADO
Common 3 elements in "Mono.pic.tar" and "Downreg24":
NM_003453	ZMYM2
NM_205768	ZNF238
NM_014456	PDCD4
